# Supplementary material for: WheatCENet: A Database for Comparative Co-expression Networks Analysis of Allohexaploid Wheat and Its Progenitors
Source: Genomics Proteomics Bioinformatics. 2022 Jun 1;21(2):324–36. doi: 10.1016/j.gpb.2022.04.007 (PMC10626052; doi:10.1016/j.gpb.2022.04.007)
Supplement: Supplementary Table S1 [file mmc2.xlsx]

## Sheet: AABBDD(CS)
Table S1 Details of RNA-seq samples resources in AABBDD(CS)
Name	Tissue	Sample information	Source	Reference
Leaf_7leaf stage	Leaf	7-leaf stage	ERX1668597	PMID:28420692
Leaf_0m_heat	Leaf	0 minutes treated with heat	SRX3539093,SRX3539104,SRX3539105	PMID:30891832
Leaf_5m_heat	Leaf	5 minutes treated with heat	SRX3539099,SRX3539100,SRX3539101	PMID:30891832
Leaf_10m_heat	Leaf	10 minutes treated with heat	SRX3539090,SRX3539091,SRX3539092	PMID:30891832
Leaf_30m_heat	Leaf	30 minutes treated with heat	SRX3539088,SRX3539089,SRX3539094	PMID:30891832
Leaf_1h_heat	Leaf	1 hour treated with heat	SRX3539095,SRX3539096,SRX3539097	PMID:30891832
Leaf_4h_heat	Leaf	4 hour treated with heat	SRX3539098,SRX3539102,SRX3539103	PMID:30891832
Leaf_mock_0m	Leaf	leaf before treatment	ERX2230835,ERX2230836,ERX2230837	PMID:30115783
Leaf_mock_30m	Leaf	mock treatment 30 minutes	ERX2230838,ERX2230839,ERX2230840	PMID:30115783
Leaf_mock_180m	Leaf	mock treatment 180 minutes	ERX2230841,ERX2230842,ERX2230843	PMID:30115783
Leaf_chitin_30m	Leaf	30 minutes after chitin treatment	ERX2230844,ERX2230845,ERX2230846	PMID:30115783
Leaf_chitin_180m	Leaf	180 minutes after chitin treatment	ERX2230847,ERX2230848,ERX2230849	PMID:30115783
Leaf_flg22_30m	Leaf	30 minutes after flg22 treatment	ERX2230850,ERX2230851,ERX2230852	PMID:30115783
Leaf_flg22_180m	Leaf	180 minutes after flg22 treatment	ERX2230853,ERX2230854,ERX2230855	PMID:30115783
Leaf_CK	Leaf	control	SRX2534410,SRX2534411,SRX2534412	PRJNA369686
Leaf_drought_7d	Leaf	7 days drought	SRX2534407,SRX2534408,SRX2534409	PRJNA369686
Flag leaf_heading	Flag leaf	Heading stage	SRX1508362	PRJNA307237
Flag leaf_0DAA	Flag leaf	The first flowering date	SRX1509487	PRJNA307237
Flag leaf_15DAA	Flag leaf	15 days after anthesis	SRX1509490	PRJNA307237
Flag leaf_25DAA	Flag leaf	25 days after anthesis	SRX1509491	PRJNA307237
Flag leaf_20DAA	Flag leaf	30 days after anthesis	SRX1509493	PRJNA307237
Root_3leaf stage	Root	3-leaf stage	ERX1668596	PMID:28420692
Root_2week	Root	two-week old	SRX3758096,SRX3758097,SRX3758098,SRX3758099,SRX3758100	PMID:30115783
Root_CK	Root	control	SRX2534404,SRX2534405,SRX2534406	PRJNA369686
Root_drought_7d	Root	7 days drought	SRX2534401,SRX2534402,SRX2534403	PRJNA369686
Grain_0m_heat	Grain	0 minutes treated with heat	SRX3539084,SRX3539085,SRX3539086	PMID:30891832
Grain_5m_heat	Grain	5 minutes treated with heat	SRX3539106,SRX3539107,SRX3539109	PMID:30891832
Grain_10m_heat	Grain	10 minutes treated with heat	SRX3539080,SRX3539081,SRX3539087	PMID:30891832
Grain_30m_heat	Grain	30 minutes treated with heat	SRX3539079,SRX3539112,SRX3539113	PMID:30891832
Grain_1h_heat	Grain	1 hour treated with heat	SRX3539078,SRX3539082,SRX3539083	PMID:30891832
Grain_4h_heat	Grain	4 hour treated with heat	SRX3539108,SRX3539110,SRX3539111	PMID:30891832
Spike_before flowering	Spike	emerged before flowering	ERX1668599	PMID:28420692
Spike_DR	Spike	Double-ridge stage	SRX2749286,SRX2751201	PMID:28515146
Spike_FM	Spike	Floret meristem stage	SRX2751204,SRX2751209	PMID:28515146
Spike_AM	Spike	Anther primordia stage	SRX2751212,SRX2751213	PMID:28515146
Spike_TS	Spike	Tetrads stage	SRX2751216,SRX2751217	PMID:28515146
Spike_Ear emergence	Spike	Ear emergence	SRX3761311,SRX3761314	PMID:30115783
Spike_Booting	Spike	Booting	SRX3761315,SRX3761316	PMID:30115783
Spike Top 1/3	Spike	Spike Top 1/3 at anthesis stage	SRX3758095	PMID:30115783
Spike Middle 1/3	Spike	Spike Middle 1/3 at anthesis stage	SRX3758094	PMID:30115783
Spike Bottom 1/3	Spike	Spike Bottom 1/3 at anthesis stage	SRX3758093	PMID:30115783
Seedling_4d	Seedling	4 day old seedling	ERX1668595	PMID:28420692
Seed_milk	Seed	milk seed stage	ERX1668600	PMID:28420692
Stem_milk	Stem	milk seed stage	ERX1668598	PMID:28420692
Rachis_Ear emergence	Rachis	Ear emergence	SRX3761310,SRX3761317	PMID:30115783
Ovary_Early anthesis	Ovary	Early anthesis	SRX3761312,SRX3761318	PMID:30115783
Ovary_Late anthesis	Ovary	Late anthesis	SRX3761313,SRX3761319	PMID:30115783
Crown_CK	Crown	control	SRX2534416,SRX2534417,SRX2534418	PRJNA369686
Crown_drought_7d	Crown	7 days drought	SRX2534413,SRX2534414,SRX2534415	PRJNA369686

## Sheet: AABB
Table S1 Details of RNA-seq samples resources in AABB
Name	Tissue	Sample information	Source	Reference
Spike_1cm	Spike	Developing spike 1 cm	ERX2015938,ERX2015939,ERX2015940,ERX2015941	PMID:28684525
Spike_1.5cm	Spike	Developing spike 1.5 cm	ERX2015934,ERX2015935,ERX2015936,ERX2015937	PMID:28684525
Spike_2cm	Spike	Developing spike 2 cm	ERX2015946,ERX2015947,ERX2015948,ERX2015949,ERX2015950,ERX2015951	PMID:28684525
Spike_2.5cm	Spike	Developing spike 2.5 cm	ERX2015942,ERX2015943,ERX2015944,ERX2015945	PMID:28684525
Spike_3cm	Spike	Developing spike 3 cm	ERX2015956,ERX2015957,ERX2015958,ERX2015959,ERX2015960,ERX2015961	PMID:28684525
Spike_3.5cm	Spike	Developing spike 3.5 cm	ERX2015952,ERX2015953,ERX2015954,ERX2015955	PMID:28684525
Spike_4.5cm	Spike	Developing spike 4.5 cm	ERX2015962,ERX2015963,ERX2015964,ERX2015965	PMID:28684525
Spike_5cm	Spike	Developing spike 5 cm	ERX2015970,ERX2015971,ERX2015972,ERX2015973	PMID:28684525
Spike_5.5cm	Spike	Developing spike 5.5 cm	ERX2015966,ERX2015967,ERX2015968,ERX2015969	PMID:28684525
Flag leaf_134dd	Flag leaf	134 days from sowing	ERX2015974,ERX2015975,ERX2015976,ERX2015977,ERX2015978,ERX2015979,ERX2015980,ERX2015981,ERX2015982,ERX2015983,ERX2015984,ERX2015985	PMID:28684525
Flower_105dd	Flower	105 days from sowing	ERX2015986,ERX2015987,ERX2015988,ERX2015989,ERX2015990,ERX2015991,ERX2015992,ERX2015993,ERX2015994,ERX2015995,ERX2015996,ERX2015997,ERX2015998,ERX2015999,ERX2016000,ERX2016001	PMID:28684525
Flower_110dd	Flower	110 days from sowing	ERX2016002,ERX2016003,ERX2016004,ERX2016005,ERX2016006,ERX2016007,ERX2016008,ERX2016009,ERX2016010,ERX2016011,ERX2016012,ERX2016013,ERX2016014,ERX2016015,ERX2016016,ERX2016017	PMID:28684525
Flower_112dd	Flower	112 days from sowing	ERX2016018,ERX2016019,ERX2016020,ERX2016021,ERX2016022,ERX2016023,ERX2016024,ERX2016025	PMID:28684525
Glume_112dd	Glume	112 days from sowing	ERX2016026,ERX2016027,ERX2016028,ERX2016029	PMID:28684525
Grain_123dd	Grain	123 days from sowing	ERX2016030,ERX2016031,ERX2016032,ERX2016033,ERX2016034,ERX2016035,ERX2016036,ERX2016037,ERX2016038,ERX2016039,ERX2016040	PMID:28684525
Grain_134dd	Grain	134 days from sowing	ERX2016041,ERX2016042,ERX2016043,ERX2016044,ERX2016045,ERX2016046,ERX2016047,ERX2016048,ERX2016049,ERX2016050	PMID:28684525
Leaf_54dd	Leaf	54 days from sowing	ERX2016051,ERX2016052,ERX2016053,ERX2016054,ERX2016055,ERX2016056,ERX2016057,ERX2016058,ERX2016059,ERX2016060	PMID:28684525
Leaf_77dd	Leaf	77 days from sowing	ERX2016061,ERX2016062,ERX2016063,ERX2016064,ERX2016065,ERX2016066,ERX2016067,ERX2016068,ERX2016069,ERX2016070	PMID:28684525
Lemma_112dd	Lemma	112 days from sowing	ERX2016071,ERX2016072,ERX2016073,ERX2016074	PMID:28684525
Root_20dd	Root	20 days from sowing	ERX2016075,ERX2016076,ERX2016077,ERX2016078,ERX2016079,ERX2016080,ERX2016081,ERX2016082,ERX2016083,ERX2016084,ERX2016085,ERX2016086	PMID:28684525

## Sheet: AA
Table S1 Details of RNA-seq samples resources in AA
Name	Tissue	Sample information	Source	Reference
Root_2–3week_G1812	Root	cultiver G1812 2–3 week olds	SRX247595,SRX247596	PMID:23800085
Shoot_2–3week_G1812	Shoot	cultiver G1812 2–3 week olds	SRX283692,SRX283693	PMID:23800085
Shoot_5leaf	Shoot	accession 1010005 the fifth leaf appeared	SRX330092	PMID:24726045
Root_5leaf	Root	accession 1010005 the fifth leaf appeared	SRX330094	PMID:24726045
Leaf_21d	Leaf	21 day after sowing	ERX386525	PMID:27423334
leaf_Bgt_4h_PI428266	Leaf	cultiver PI428266_4 h after inoculation of Blumeria graminis f. sp. tritici(Bgt)	SRX1651806	PMID:27033636
Leaf_Bgt_24h_PI428266	Leaf	cultiver PI428266_24 h after inoculation of Blumeria graminis f. sp. tritici(Bgt)	SRX1651831	PMID:27033636
Leaf_Bgt_0h_PI428242	Leaf	cultiver PI428242_0 h after inoculation of Blumeria graminis f. sp. tritici(Bgt)	SRX1651839	PMID:27033636
leaf_Bgt_4h_PI428242	Leaf	cultiver PI428242_4 h after inoculation of Blumeria graminis f. sp. tritici(Bgt)	SRX1651805	PMID:27033636
Leaf_Bgt_24h_PI428242	Leaf	cultiver PI428242_24 h after inoculation of Blumeria graminis f. sp. tritici(Bgt)	SRX1651830	PMID:27033636
leaf_Bgt_4h_PI428335	Leaf	cultiver PI428335_4 h after inoculation of Blumeria graminis f. sp. tritici(Bgt)	SRX1651818	PMID:27033636
Leaf_Bgt_24h_PI428335	Leaf	cultiver PI428335_24 h after inoculation of Blumeria graminis f. sp. tritici(Bgt)	SRX1651847	PMID:27033636
Leaf_Bgt_0h_PI428328	Leaf	cultiver PI428328_0 h after inoculation of Blumeria graminis f. sp. tritici(Bgt)	SRX1651795	PMID:27033636
leaf_Bgt_4h_PI428328	Leaf	cultiver PI428328_4 h after inoculation of Blumeria graminis f. sp. tritici(Bgt)	SRX1651817	PMID:27033636
Leaf_Bgt_0h_PI428211	Leaf	cultiver PI428211_0 h after inoculation of Blumeria graminis f. sp. tritici(Bgt)	SRX1651824	PMID:27033636
Leaf_Bgt_4h_PI428211	Leaf	cultiver PI428211_4 h after inoculation of Blumeria graminis f. sp. tritici(Bgt)	SRX1651804	PMID:27033636
Leaf_Bgt_4h_PI428193	Leaf	cultiver PI428193_4 h after inoculation of Blumeria graminis f. sp. tritici(Bgt)	SRX1651800	PMID:27033636
Leaf_Bgt_24h_PI428193	Leaf	cultiver PI428193_4 h after inoculation of Blumeria graminis f. sp. tritici(Bgt)	SRX1651825	PMID:27033636
Leaf_Bgt_0h_PI428295	Leaf	cultiver PI428295_0 h after inoculation of Blumeria graminis f. sp. tritici(Bgt)	SRX1651790	PMID:27033636
Leaf_Bgt_24h_PI428295	Leaf	cultiver PI428295_24 h after inoculation of Blumeria graminis f. sp. tritici(Bgt)	SRX1651841	PMID:27033636
Leaf_Bgt_0h_PI428294	Leaf	cultiver PI428294_0 h after inoculation of Blumeria graminis f. sp. tritici(Bgt)	SRX1651789	PMID:27033636
Leaf_Bgt_4h_PI428294	Leaf	cultiver PI428294_4 h after inoculation of Blumeria graminis f. sp. tritici(Bgt)	SRX1651811	PMID:27033636
Leaf_Bgt_24h_PI428294	Leaf	cultiver PI428294_24 h after inoculation of Blumeria graminis f. sp. tritici(Bgt)	SRX1651840	PMID:27033636
Leaf_Bgt_0h_PI428322	Leaf	cultiver PI428322_0 h after inoculation of Blumeria graminis f. sp. tritici(Bgt)	SRX1651794	PMID:27033636
Leaf_Bgt_0h_PI428208	Leaf	cultiver PI428208_0 h after inoculation of Blumeria graminis f. sp. tritici(Bgt)	SRX1651810	PMID:27033636
Leaf_Bgt_4h_PI428298	Leaf	cultiver PI428298_4 h after inoculation of Blumeria graminis f. sp. tritici(Bgt)	SRX1651813	PMID:27033636
Leaf_Bgt_4h_PI487265	Leaf	cultiver PI487265_4 h after inoculation of Blumeria graminis f. sp. tritici(Bgt)	SRX1651822	PMID:27033636
Leaf_Bgt_4h_G1812	Leaf	cultiver G1812_4 h after inoculation of Blumeria graminis f. sp. tritici(Bgt)	SRX1651802	PMID:27033636
Leaf_Bgt_24h_PI428282	Leaf	cultiver PI428282_24 h after inoculation of Blumeria graminis f. sp. tritici(Bgt)	SRX1651837	PMID:27033636
Leaf_Bgt_24h_PI487269	Leaf	cultiver PI487269_4 h after inoculation of Blumeria graminis f. sp. tritici(Bgt)	SRX1651862	PMID:27033636
Leaf_14d_G1812	Leaf	cultiver G1812 14 days	SRX2068791,SRX2068792,SRX2068795	PRJNA340292
Leaf_30d_TMU38	Leaf	cultiver TMU38 30 days	SRX2413696,SRX2413718	PRJNA353049
Root_3leaf_TMU38	Root	cultiver TMU38 3 leaf stage	SRX2745538,SRX2748107,SRX2748110,SRX2748111	PMID:29265531
6DAP_endosperm_TMU06	Endosperm	cultiver TMU06 6 days after pollination	SRX2748478,SRX2748479,SRX2748480	PMID:29265531
6DAP_endosperm_TMU38	Endosperm	cultiver TMU38 6 days after pollination	SRX2748169,SRX2748170,SRX2748180	PMID:29265531
Root_control	Root	7days seedling control	SRX3979416,SRX3979406,SRX3979403	PRJNA451096
Shoot_control	Shoot	7days seedling control	SRX3979415,SRX3979414,SRX3979413,SRX3979411,SRX3979410	PRJNA451096
Root_Cd_5d	Root	7days seedling treated with cadmium treatment 5 days	SRX3979412,SRX3979409,SRX3979398	PRJNA451096
Root_Cd_2d	Root	7days seedling treated with cadmium treatment 2 days	SRX3979408,SRX3979401,SRX3979402	PRJNA451096
Shoot_Cd_5d	Shoot	7days seedling treated with cadmium treatment 5 days	SRX3979397,SRX3979399,SRX3979400	PRJNA451096
Shoot_Cd_2d	Shoot	7days seedling treated with cadmium treatment 2 days	SRX3979404,SRX3979405,SRX3979407	PRJNA451096

## Sheet: DD
Table S1 Details of RNA-seq samples resources in DD
Name	Tissue	Sample information	Source	Reference
Leaf_21d_IG47182	Leaf	cultiver IG47182 21-d-old seedlings	DRX001394	PMID:23125207
Leaf_21d_PI476874	Leaf	cultiver PI476874 21-d-old seedlings	DRX001395	PMID:23125207
Spike_before_heading_IG47182	Spike	cultiver IG47182 before heading stage	DRX011554	PMID:24158251
Spike_before_heading_PI476874	Spike	cultiver PI476874 before heading stage	DRX011555	PMID:24158251
Root_14dd_AL8/78	Root	cultiver AL8/78 14 days	ERX2246646,ERX2246647	PRJEB23317
Leaf_14dd_AL8/78	Leaf	cultiver AL8/78 14 days	ERX2246648,ERX2246649,ERX2246650	PRJEB23317
Seedling_4dd_AL8/78	Seedling	cultiver AL8/78 4 dd	ERX2246652,ERX2246653	PRJEB23317
Grain_mixdd_AL8/78	Grain	cultiver AL8/78 5 dd+10 dd+15 dd+20 dd+27 dd+30 dd	ERX2246654	PRJEB23317
Grain_10dd_AL8/78	Grain	cultiver AL8/78 10 dd	ERX2246655,ERX2246657	PRJEB23317
Grain_27dd_AL8/78	Grain	cultiver AL8/78 27 dd	ERX2246658,ERX2246659,ERX2246660	PRJEB23317
Leaf_21d	Leaf	21 day after sowing	ERX386524	PMID:27423334
Endosperm_mixDAP_Y177	Endosperm	cultiver Y177 MIX of 15, 20 DAP (days after pollination)	SRX1791722,SRX2635032	PRJNA322418
Endosperm_mixDAP_RM220	Endosperm	cultiver RM220 MIX of 15, 20 DAP	SRX1791723	PRJNA322418
Leaf_30d_TQ27	Leaf	cultiver TQ27 30 days	SRX2413711,SRX2413716	PRJNA353049
Root_3leaf_TQ27	Root	cultiver TQ27 3 leaf stage	SRX2748116,SRX2748124,SRX2748125	PMID:29265531
Endosperm_3leaf_TQ27	Endosperm	cultiver TQ27 6 days after pollination	SRX2748181,SRX2748253	PMID:29265531
Shoot_5leaf	Shoot	accession 2220007 fifth leaf appeared	SRX330095	PMID:24726045
Root_5leaf	Root	accession 2220007 fifth leaf appeared	SRX330097	PMID:24726045
Seedling_7d_AS2404	Seedling	cultiver AS2404 7-d-old	SRX512877,SRX512878	PMID:24838975
Seed_7d_AS2404	Seed	cultiver AS2404 11 days after flowering	SRX512881,SRX512882	PMID:24838975
