# Supplementary material for: WheatCENet: A Database for Comparative Co-expression Networks Analysis of Allohexaploid Wheat and Its Progenitors
Source: Genomics Proteomics Bioinformatics. 2022 Jun 1;21(2):324–36. doi: 10.1016/j.gpb.2022.04.007 (PMC10626052; doi:10.1016/j.gpb.2022.04.007)
Supplement: Supplementary Table S2 [file mmc3.xlsx]

## Sheet: AABBDD(CS)
Table S2 Data information and mapping ratios of RNA-seq in AABBDD(CS)
Source	Run number	Library layout	Total reads	Map reads	Final map ratio
SRX2749286	SRR5464507	SINGLE	19588230	19253146	0.9829
SRX2751201	SRR5464508	SINGLE	24360054	23822360	0.9779
SRX2751204	SRR5464515	SINGLE	17871015	17665244	0.9885
SRX2751209	SRR5464518	SINGLE	17705175	17499481	0.9884
SRX2751212	SRR5464519	SINGLE	16558982	16342036	0.9869
SRX2751213	SRR5464520	SINGLE	14907312	14702648	0.9863
SRX2751216	SRR5464523	SINGLE	15348112	15174674	0.9887
SRX2751217	SRR5464524	SINGLE	16858167	16670060	0.9888
SRX3761311	SRR6802614	PAIRED	48617492	47711550	0.9814
SRX3761310	SRR6802615	PAIRED	34599514	33760664	0.9758
SRX3761312	SRR6802613	PAIRED	39234174	37704256	0.961
SRX3761313	SRR6802612	PAIRED	78855422	77512178	0.983
SRX3761314	SRR6802611	PAIRED	33072908	32189842	0.9733
SRX3761315	SRR6802610	PAIRED	51127834	50375686	0.9853
SRX3761316	SRR6802609	PAIRED	54194264	53484046	0.9869
SRX3761317	SRR6802608	PAIRED	67123870	65883028	0.9815
SRX3761318	SRR6802607	PAIRED	48499368	47156830	0.9723
SRX3761319	SRR6802606	PAIRED	68115940	66906460	0.9822
SRX3758093	SRR6799268	PAIRED	76679096	71204650	0.9286
SRX3758094	SRR6799267	PAIRED	54100462	47304714	0.8744
SRX3758096	SRR6799265	PAIRED	53672792	49839814	0.9286
SRX3758095	SRR6799266	PAIRED	78014114	71746544	0.9197
SRX3758097	SRR6799264	PAIRED	86508932	62553982	0.7231
SRX3758098	SRR6799263	PAIRED	50949982	30216212	0.5931
SRX3758099	SRR6799262	PAIRED	64841512	54998910	0.8482
SRX3758100	SRR6799261	PAIRED	65731814	59023314	0.8979
SRX3539078	SRR6448146	PAIRED	66926244	60408702	0.9026
SRX3539079	SRR6448145	PAIRED	68139536	56575864	0.8303
SRX3539080	SRR6448144	PAIRED	63405362	55507294	0.8754
SRX3539081	SRR6448143	PAIRED	62368688	51892600	0.832
SRX3539082	SRR6448142	PAIRED	54654800	50481878	0.9236
SRX3539083	SRR6448141	PAIRED	62823358	53384940	0.8498
SRX3539084	SRR6448140	PAIRED	74271846	60720044	0.8175
SRX3539085	SRR6448139	PAIRED	65029936	53738730	0.8264
SRX3539086	SRR6448138	PAIRED	55531400	50638786	0.9119
SRX3539087	SRR6448137	PAIRED	61250322	51514546	0.841
SRX3539088	SRR6448136	PAIRED	77340938	73026078	0.9442
SRX3539089	SRR6448135	PAIRED	67381906	63220960	0.9382
SRX3539090	SRR6448134	PAIRED	67367318	62953284	0.9345
SRX3539091	SRR6448133	PAIRED	65940874	62112906	0.9419
SRX3539094	SRR6448130	PAIRED	76225054	71520528	0.9383
SRX3539095	SRR6448129	PAIRED	56172014	53033596	0.9441
SRX3539093	SRR6448131	PAIRED	54749280	51573042	0.942
SRX3539096	SRR6448128	PAIRED	90423274	84669922	0.9364
SRX3539097	SRR6448127	PAIRED	82387494	77921002	0.9458
SRX3539098	SRR6448126	PAIRED	61690050	58493612	0.9482
SRX3539099	SRR6448125	PAIRED	92471680	87699680	0.9484
SRX3539100	SRR6448124	PAIRED	84853794	80731672	0.9514
SRX3539101	SRR6448123	PAIRED	68393498	64309396	0.9403
SRX3539102	SRR6448122	PAIRED	57728406	54329470	0.9411
SRX3539104	SRR6448120	PAIRED	59325348	55142684	0.9295
SRX3539105	SRR6448119	PAIRED	61187138	57749392	0.9438
SRX3539106	SRR6448118	PAIRED	65890190	57475928	0.8723
SRX3539107	SRR6448117	PAIRED	62324366	53803180	0.8633
SRX3539108	SRR6448116	PAIRED	57808442	47841726	0.8276
SRX3539109	SRR6448115	PAIRED	61188568	50934782	0.8324
SRX3539110	SRR6448114	PAIRED	59430646	51637264	0.8689
SRX3539111	SRR6448113	PAIRED	72933342	62925560	0.8628
SRX3539112	SRR6448112	PAIRED	64304456	56259888	0.8749
SRX3539113	SRR6448111	PAIRED	64695160	52656748	0.8139
SRX3539092	SRR6448132	PAIRED	62129028	57839768	0.931
SRX3539103	SRR6448121	PAIRED	58695350	55186934	0.9402
SRX2534401	SRR5225285	PAIRED	97182150	90986992	0.9363
SRX2534402	SRR5225286	PAIRED	86738678	74393722	0.8577
SRX2534403	SRR5225287	PAIRED	85978978	78362508	0.9114
SRX2534404	SRR5225288	PAIRED	99542642	94558146	0.9499
SRX2534405	SRR5225289	PAIRED	111806256	106062756	0.9486
SRX2534406	SRR5225290	PAIRED	108855724	103561206	0.9514
SRX2534407	SRR5225291	PAIRED	99328304	96040512	0.9669
SRX2534408	SRR5225292	PAIRED	96300056	93121588	0.967
SRX2534409	SRR5225293	PAIRED	90326684	86378714	0.9563
SRX2534410	SRR5225294	PAIRED	83015476	80337786	0.9677
SRX2534411	SRR5225295	PAIRED	95872978	91636638	0.9558
SRX2534412	SRR5225296	PAIRED	90306670	86736420	0.9605
SRX2534413	SRR5225297	PAIRED	128693020	121288944	0.9425
SRX2534414	SRR5225298	PAIRED	111244640	106971402	0.9616
SRX2534415	SRR5225299	PAIRED	110729682	105616282	0.9538
SRX2534416	SRR5225300	PAIRED	142565622	136700258	0.9589
SRX2534417	SRR5225301	PAIRED	106895636	102315096	0.9571
SRX2534418	SRR5225302	PAIRED	97509232	93328946	0.9571
ERX1668599	ERR1598032	PAIRED	214723686	212234202	0.9884
ERX1668595	ERR1598028	PAIRED	236232914	229198078	0.9702
ERX1668596	ERR1598029	PAIRED	218026626	212076562	0.9727
ERX1668597	ERR1598030	PAIRED	303185498	290657312	0.9587
ERX1668600	ERR1598033	PAIRED	216863010	204513018	0.9431
ERX1668598	ERR1598031	PAIRED	182661438	179957750	0.9852
SRX1508362	SRR3068387	PAIRED	50425652	48639974	0.9646
SRX1509487	SRR3068439	PAIRED	53460266	51647412	0.9661
SRX1509490	SRR3068477	PAIRED	51970932	49683044	0.956
SRX1509491	SRR3068481	PAIRED	51792460	49164648	0.9493
SRX1509493	SRR3068482	PAIRED	58602724	52362506	0.8935
ERX2230835	ERR2174392	PAIRED	190547594	183423842	0.9626
ERX2230836	ERR2174393	PAIRED	171118520	165454904	0.9669
ERX2230837	ERR2174394	PAIRED	199943444	192819502	0.9644
ERX2230838	ERR2174395	PAIRED	214887646	207003698	0.9633
ERX2230839	ERR2174396	PAIRED	188187652	181315800	0.9635
ERX2230840	ERR2174397	PAIRED	174302448	168334840	0.9658
ERX2230841	ERR2174398	PAIRED	178769858	172344136	0.9641
ERX2230842	ERR2174399	PAIRED	217323810	210626310	0.9692
ERX2230843	ERR2174400	PAIRED	199012500	191784380	0.9637
ERX2230844	ERR2174401	PAIRED	241645106	232393084	0.9617
ERX2230845	ERR2174402	PAIRED	179821586	172342658	0.9584
ERX2230846	ERR2174403	PAIRED	165118038	158703910	0.9612
ERX2230847	ERR2174404	PAIRED	186465680	178904700	0.9595
ERX2230848	ERR2174405	PAIRED	182640304	176875054	0.9684
ERX2230849	ERR2174406	PAIRED	201813634	195205296	0.9673
ERX2230850	ERR2174407	PAIRED	165425568	158867082	0.9604
ERX2230851	ERR2174408	PAIRED	184990642	178826382	0.9667
ERX2230852	ERR2174409	PAIRED	186723042	180732464	0.9679
ERX2230853	ERR2174410	PAIRED	190896442	183678006	0.9622
ERX2230854	ERR2174411	PAIRED	176875026	170514548	0.964
ERX2230855	ERR2174412	PAIRED	154364462	146966946	0.9521

## Sheet: AABB
Table S2 Data information and mapping ratios of RNA-seq in AABB
Source	Run number	Library layout	Total reads	Map reads	Final map ratio
ERX2015938,ERX2015939,ERX2015940,ERX2015941	ERR1950211,ERR1950212,ERR1950213,ERR1950214	PAIRED	20233992	19404110	0.959
ERX2015934,ERX2015935,ERX2015936,ERX2015937	ERR1950207,ERR1950208,ERR1950209,ERR1950210	PAIRED	20495956	19657544	0.9591
ERX2015946,ERX2015947,ERX2015948,ERX2015949,ERX2015950,ERX2015951	ERR1950219,ERR1950220,ERR1950221,ERR1950222,ERR1950223,ERR1950224	PAIRED	23982072	22977274	0.9581
ERX2015942,ERX2015943,ERX2015944,ERX2015945	ERR1950215,ERR1950216,ERR1950217,ERR1950218	PAIRED	14607964	13877948	0.95
ERX2015956,ERX2015957,ERX2015958,ERX2015959,ERX2015960,ERX2015961	ERR1950229,ERR1950230,ERR1950231,ERR1950232,ERR1950233,ERR1950234	PAIRED	23426580	22613642	0.9653
ERX2015952,ERX2015953,ERX2015954,ERX2015955	ERR1950225,ERR1950226,ERR1950227,ERR1950228	PAIRED	18992308	18236588	0.9602
ERX2015962,ERX2015963,ERX2015964,ERX2015965	ERR1950235,ERR1950236,ERR1950237,ERR1950238	PAIRED	19297430	18540566	0.9608
ERX2015970,ERX2015971,ERX2015972,ERX2015973	ERR1950243,ERR1950244,ERR1950245,ERR1950246	PAIRED	18852110	18090792	0.9596
ERX2015966,ERX2015967,ERX2015968,ERX2015969	ERR1950239,ERR1950240,ERR1950241,ERR1950242	PAIRED	18479430	17789846	0.9627
ERX2015974,ERX2015975,ERX2015976,ERX2015977,ERX2015978,ERX2015979,ERX2015980,ERX2015981,ERX2015982,ERX2015983,ERX2015984,ERX2015985	ERR1950247,ERR1950248,ERR1950249,ERR1950250,ERR1950251,ERR1950252,ERR1950253,ERR1950254,ERR1950255,ERR1950256,ERR1950257,ERR1950258	PAIRED	53844422	51581586	0.958
ERX2015986,ERX2015987,ERX2015988,ERX2015989,ERX2015990,ERX2015991,ERX2015992,ERX2015993,ERX2015994,ERX2015995,ERX2015996,ERX2015997,ERX2015998,ERX2015999,ERX2016000,ERX2016001	ERR1950259,ERR1950260,ERR1950261,ERR1950262,ERR1950263,ERR1950264,ERR1950265,ERR1950266,ERR1950267,ERR1950268,ERR1950269,ERR1950270,ERR1950271,ERR1950272,ERR1950273,ERR1950274	PAIRED	84441482	80705578	0.9558
ERX2016002,ERX2016003,ERX2016004,ERX2016005,ERX2016006,ERX2016007,ERX2016008,ERX2016009,ERX2016010,ERX2016011,ERX2016012,ERX2016013,ERX2016014,ERX2016015,ERX2016016,ERX2016017	ERR1950275,ERR1950276,ERR1950277,ERR1950278,ERR1950279,ERR1950280,ERR1950281,ERR1950282,ERR1950283,ERR1950284,ERR1950285,ERR1950286,ERR1950287,ERR1950288,ERR1950289,ERR1950290	PAIRED	83850340	80216910	0.9567
ERX2016018,ERX2016019,ERX2016020,ERX2016021,ERX2016022,ERX2016023,ERX2016024,ERX2016025	ERR1950291,ERR1950292,ERR1950293,ERR1950294,ERR1950295,ERR1950296,ERR1950297,ERR1950298	PAIRED	37499166	35877544	0.9568
ERX2016026,ERX2016027,ERX2016028,ERX2016029	ERR1950299,ERR1950300,ERR1950301,ERR1950302	PAIRED	16461906	15589002	0.947
ERX2016030,ERX2016031,ERX2016032,ERX2016033,ERX2016034,ERX2016035,ERX2016036,ERX2016037,ERX2016038,ERX2016039,ERX2016040	ERR1950303,ERR1950304,ERR1950305,ERR1950306,ERR1950307,ERR1950308,ERR1950309,ERR1950310,ERR1950311,ERR1950312,ERR1950313	PAIRED	56916222	54380710	0.9555
ERX2016041,ERX2016042,ERX2016043,ERX2016044,ERX2016045,ERX2016046,ERX2016047,ERX2016048,ERX2016049,ERX2016050	ERR1950314,ERR1950315,ERR1950316,ERR1950317,ERR1950318,ERR1950319,ERR1950320,ERR1950321,ERR1950322,ERR1950323	PAIRED	40049964	31829206	0.7947
ERX2016051,ERX2016052,ERX2016053,ERX2016054,ERX2016055,ERX2016056,ERX2016057,ERX2016058,ERX2016059,ERX2016060	ERR1950324,ERR1950325,ERR1950326,ERR1950327,ERR1950328,ERR1950329,ERR1950330,ERR1950331,ERR1950332,ERR1950333	PAIRED	45717460	43454166	0.9505
ERX2016061,ERX2016062,ERX2016063,ERX2016064,ERX2016065,ERX2016066,ERX2016067,ERX2016068,ERX2016069,ERX2016070	ERR1950334,ERR1950335,ERR1950336,ERR1950337,ERR1950338,ERR1950339,ERR1950340,ERR1950341,ERR1950342,ERR1950343	PAIRED	52031332	49761122	0.9564
ERX2016071,ERX2016072,ERX2016073,ERX2016074	ERR1950344,ERR1950345,ERR1950346,ERR1950347	PAIRED	17322440	16437026	0.9489
ERX2016075,ERX2016076,ERX2016077,ERX2016078,ERX2016079,ERX2016080,ERX2016081,ERX2016082,ERX2016083,ERX2016084,ERX2016085,ERX2016086	ERR1950348,ERR1950349,ERR1950350,ERR1950351,ERR1950352,ERR1950353,ERR1950354,ERR1950355,ERR1950356,ERR1950357,ERR1950358,ERR1950359	PAIRED	63120722	60445946	0.9576
Note: AABB contains multiple duplicate samples, so we merged the sample to calculate the FPKM value.

## Sheet: AA
Table S2 Data information and mapping ratios of RNA-seq in AA
Source	Run number	Library layout	Total reads	Map reads	Final map ratio
SRX247595	SRR769750	PAIRED	66800862	56056652	0.8392
SRX247596	SRR769749	PAIRED	23711834	19394160	0.8179
SRX283692	SRR863375	PAIRED	61275984	52079840	0.8499
SRX283693	SRR863376	PAIRED	30545918	25476062	0.834
SRX330092	SRR947834	PAIRED	14796328	13380050	0.9043
SRX330092	SRR947836	PAIRED	14139492	12749006	0.9017
SRX330092	SRR947837	PAIRED	15022384	13582550	0.9042
SRX330092	SRR947838	PAIRED	12551190	11347098	0.9041
SRX330094	SRR947839	PAIRED	17599722	15756150	0.8952
SRX330094	SRR947840	PAIRED	16626662	14902250	0.8963
SRX330094	SRR947841	PAIRED	16330902	14620662	0.8953
SRX330094	SRR947842	PAIRED	15726794	14083546	0.8955
ERX386525	ERR420228	PAIRED	92569422	83568809	0.9028
ERX386525	ERR420229	PAIRED	89616338	80839782	0.9021
SRX1651806	SRR3274683	PAIRED	45682388	39551624	0.8658
SRX1651805	SRR3274682	PAIRED	51534286	45380878	0.8806
SRX1651818	SRR3274697	PAIRED	59321282	52626214	0.8871
SRX1651817	SRR3274694	PAIRED	56636288	50007554	0.883
SRX1651813	SRR3274690	PAIRED	53575776	47539452	0.8873
SRX1651811	SRR3274688	PAIRED	54432718	48288040	0.8871
SRX1651810	SRR3274687	PAIRED	54353114	48061530	0.8842
SRX1651804	SRR3274681	PAIRED	42716252	37783566	0.8845
SRX1651802	SRR3274679	PAIRED	56103044	49665894	0.8853
SRX1651800	SRR3274676	PAIRED	62574624	55502946	0.887
SRX1651795	SRR3274671	PAIRED	56852572	50692536	0.8916
SRX1651794	SRR3274670	PAIRED	60500038	53362118	0.882
SRX1651790	SRR3274666	PAIRED	52865976	46378812	0.8773
SRX1651789	SRR3274665	PAIRED	61409048	53695286	0.8744
SRX1651839	SRR3274743	PAIRED	65093684	57182346	0.8785
SRX1651847	SRR3274774	PAIRED	54848046	48723054	0.8883
SRX1651841	SRR3274765	PAIRED	56835492	50463232	0.8879
SRX1651840	SRR3274764	PAIRED	54109362	47786612	0.8831
SRX1651837	SRR3274738	PAIRED	47947210	42548222	0.8874
SRX1651831	SRR3274714	PAIRED	47733488	42276074	0.8857
SRX1651830	SRR3274713	PAIRED	46780688	41745626	0.8924
SRX1651825	SRR3274708	PAIRED	49628694	44421036	0.8951
SRX1651824	SRR3274707	PAIRED	62738642	55791058	0.8893
SRX1651822	SRR3274702	PAIRED	51302188	45461320	0.8861
SRX1651862	SRR3274781	PAIRED	42566644	38042074	0.8937
SRX2068791	SRR4101189	SINGLE	35902489	34790814	0.969
SRX2068792	SRR4101190	SINGLE	43907813	42876148	0.9765
SRX2068795	SRR4101193	SINGLE	36309099	35493183	0.9775
SRX2413696	SRR5096873	PAIRED	40696134	35514436	0.8727
SRX2413718	SRR5096895	PAIRED	44592738	39498240	0.8858
SRX2745538	SRR5457533	PAIRED	145262984	126763242	0.8726
SRX2745538	SRR5457534	PAIRED	171783158	148735760	0.8658
SRX2745538	SRR5457535	PAIRED	123894012	102997692	0.8313
SRX2748107	SRR5460095	PAIRED	145262984	126763242	0.8726
SRX2748110	SRR5460096	PAIRED	171783158	148735760	0.8658
SRX2748111	SRR5460097	PAIRED	123894012	102997692	0.8313
SRX2748169	SRR5460155	PAIRED	155271838	134306104	0.865
SRX2748170	SRR5460156	PAIRED	256347248	231218846	0.902
SRX2748180	SRR5460166	PAIRED	115539786	104308808	0.9028
SRX2748478	SRR5460465	PAIRED	279033762	248668636	0.8912
SRX2748479	SRR5460466	PAIRED	167240708	149370948	0.8931
SRX2748480	SRR5460467	PAIRED	178234716	157668542	0.8846
SRX3979416	SRR7047492	PAIRED	35224930	30521844	0.8665
SRX3979415	SRR7047493	PAIRED	34777266	31289476	0.8997
SRX3979414,SRX3979413	SRR7047494,SRR7047495	SINGLE	37442591	33922615	0.906
SRX3979412	SRR7047496	PAIRED	35993438	31648396	0.8793
SRX3979411,SRX3979410	SRR7047497,SRR7047498	SINGLE	35463149	32152268	0.9066
SRX3979409	SRR7047499	PAIRED	35547390	30647642	0.8622
SRX3979408	SRR7047500	PAIRED	35735542	30432788	0.8516
SRX3979407	SRR7047501	PAIRED	32860808	29551598	0.8993
SRX3979406	SRR7047502	PAIRED	33741046	29247470	0.8668
SRX3979405	SRR7047503	PAIRED	34908828	31367012	0.8985
SRX3979404	SRR7047504	PAIRED	41302066	37158236	0.8997
SRX3979403	SRR7047505	PAIRED	34904018	30364044	0.8699
SRX3979402	SRR7047506	PAIRED	36044712	29634998	0.8222
SRX3979401	SRR7047507	PAIRED	33754322	28204076	0.8356
SRX3979400	SRR7047508	PAIRED	32774242	29415054	0.8975
SRX3979399	SRR7047509	PAIRED	33122716	29746454	0.8981
SRX3979398	SRR7047510	PAIRED	36563066	31956836	0.874
SRX3979397	SRR7047511	PAIRED	40291582	36123276	0.8965

## Sheet: DD
Table S2 Data information and mapping ratios of RNA-seq in DD
Source	Run number	Library layout	Total reads	Map reads	Final map ratio
DRX001394	DRR001933	SINGLE	144014	131239	0.9113
DRX001395	DRR001934	SINGLE	137299	122474	0.892
DRX011554	DRR012598	SINGLE	180342	158692	0.88
DRX011555	DRR012599	SINGLE	179346	154485	0.8614
ERX2246646	ERR2190531	PAIRED	75632826	73101416	0.9665
ERX2246647	ERR2190532	PAIRED	79540538	76865366	0.9664
ERX2246648	ERR2190533	PAIRED	72394884	69439426	0.9592
ERX2246649	ERR2190534	PAIRED	79616740	77327502	0.9712
ERX2246650	ERR2190535	PAIRED	83378654	80581574	0.9665
ERX2246652	ERR2190537	PAIRED	101529336	94209972	0.9279
ERX2246653	ERR2190538	PAIRED	83164870	77585070	0.9329
ERX2246654	ERR2190539	PAIRED	62051400	51670612	0.8327
ERX2246655	ERR2190540	PAIRED	117521762	106749348	0.9083
ERX2246657	ERR2190542	PAIRED	94291030	84726268	0.8986
ERX2246658	ERR2190543	PAIRED	124254554	115177258	0.9269
ERX2246659	ERR2190544	PAIRED	77681666	65947656	0.8489
ERX2246660	ERR2190545	PAIRED	70968170	56757590	0.7998
ERX386524	ERR420230	PAIRED	76632683	74100179	0.967
ERX386524	ERR420231	PAIRED	74391413	71896752	0.9665
SRX1791722	SRR6281335	PAIRED	24407502	13662662	0.5598
SRX1791722	SRR3569947	PAIRED	12332372	8641806	0.7007
SRX1791723	SRR3569948	PAIRED	14703144	11240382	0.7645
SRX2635032	SRR5337643	PAIRED	29698874	17886514	0.6023
SRX2413711	SRR5096888	PAIRED	31295470	30644280	0.9792
SRX2413716	SRR5096893	PAIRED	12862774	12183434	0.9472
SRX2748116	SRR5460104	PAIRED	168923452	158518094	0.9384
SRX2748124	SRR5460110	PAIRED	70063352	63965012	0.913
SRX2748125	SRR5460111	PAIRED	130969594	122661992	0.9366
SRX2748181	SRR5460238	PAIRED	148926672	145289668	0.9756
SRX2748253	SRR5460239	PAIRED	165694394	160027836	0.9658
SRX330095	SRR947843	PAIRED	7154626	6896966	0.964
SRX330095	SRR947844	PAIRED	19040142	18197976	0.9558
SRX330095	SRR947845	PAIRED	18190608	17387600	0.9559
SRX330095	SRR947846	PAIRED	18355152	17553398	0.9563
SRX330097	SRR947847	PAIRED	8189806	6619314	0.8082
SRX330097	SRR947848	PAIRED	6975474	5636460	0.808
SRX330097	SRR947849	PAIRED	5530808	4395202	0.7947
SRX330097	SRR947850	PAIRED	5679416	4573388	0.8053
SRX512877	SRR1222442	SINGLE	11106128	10676822	0.9613
SRX512878	SRR1222443	SINGLE	10493502	10004994	0.9534
SRX512881	SRR1222446	SINGLE	5782594	4820103	0.8336
SRX512882	SRR1222447	SINGLE	4109668	3742405	0.9106
