# Supplementary material for: WheatCENet: A Database for Comparative Co-expression Networks Analysis of Allohexaploid Wheat and Its Progenitors
Source: Genomics Proteomics Bioinformatics. 2022 Jun 1;21(2):324–36. doi: 10.1016/j.gpb.2022.04.007 (PMC10626052; doi:10.1016/j.gpb.2022.04.007)
Supplement: Supplementary Table S3 [file mmc4.xlsx]

## Sheet: AABBDD(CS)
Table S3 Data information and mapping ratios of epigenomic data sets in AABBDD
Name	Tissue	Source	Run number	Library layout	Total reads	Map reads	Final map ratio	Reference
H3K36me3	Aerial organs	SRX3447397	SRR6350670	PAIRED	540914196	5.29278e+08	0.9785	PMID:30115783
H3K4me3	Aerial organs	SRX3447399	SRR6350668	PAIRED	633325059	6.16488e+08	0.9734	PMID:30115783
H3K27me3	Aerial organs	SRX3447401	SRR6350666	PAIRED	613875351	5.99633e+08	0.9768	PMID:30115783
H3K9ac	Aerial organs	SRX3447400	SRR6350667	PAIRED	524005339	513208491	0.9794	PMID:30115783
H3K27me3	seedling	SRX3455765	SRR6359370	PAIRED	319888952	335400197	0.9538	PMID:29931324
H3K4me3_DSN	seedling	SRX3455767	SRR6359372	PAIRED	297063473	295613648	0.9951	PMID:29931324
H3K4me3_50G	seedling	SRX3455766	SRR6359371	PAIRED	335059467	332366858	0.992	PMID:29931324
H3K4me3	12-days-old seedlings	SRX4947946	SRR8126616	PAIRED	42036636	3.01138e+07	0.7164	PMID:31307500
H3K4me1	12-days-old seedlings	SRX4947948	SRR8126618	PAIRED	120200828	110103322	0.916	PMID:31307500
H3K4me1	12-days-old seedlings	SRX4947949	SRR8126619	PAIRED	93761052	76219855	0.8129	PMID:31307500
H3K4me1	12-days-old seedlings	SRX4947949	SRR8126620	PAIRED	19776320	15887966	0.8034	PMID:31307500
H3K27ac	12-days-old seedlings	SRX4947950	SRR8126621	PAIRED	213555472	212229542	0.9938	PMID:31307500
H3K27ac	12-days-old seedlings	SRX4947951	SRR8126622	PAIRED	225493137	224270145	0.9946	PMID:31307500
H3K9me2	12-days-old seedlings	SRX4947952	SRR8126623	PAIRED	65030376	64385159	0.9901	PMID:31307500
H3K9me2	12-days-old seedlings	SRX4947952	SRR8126624	PAIRED	98509265	96942065	0.9841	PMID:31307500
H3K9ac	12-days-old seedlings	SRX4947954	SRR8126627	PAIRED	190200543	185722983	0.9765	PMID:31307500
H3K9ac	12-days-old seedlings	SRX4947953	SRR8126625	PAIRED	130374225	127782470	0.9801	PMID:31307500
H3K9ac	12-days-old seedlings	SRX4947953	SRR8126626	PAIRED	26592494	26195692	0.9851	PMID:31307500
H3K36me3	12-days-old seedlings	SRX4947956	SRR8126629	PAIRED	203792577	198998605	0.9765	PMID:31307500
H3K36me3	12-days-old seedlings	SRX4947955	SRR8126628	PAIRED	161420223	158621217	0.9827	PMID:31307500
H3K9me2	12-days-old seedlings	SRX5254286	SRR8447245	PAIRED	93950450	93425125	0.9944	PMID:31307500
H3K9me2	12-days-old seedlings	SRX5254286	SRR8447246	PAIRED	75375048	74652589	0.9904	PMID:31307500
CENH3	leaf	SRX5864717	SRR9089557	PAIRED	128001862	127435276	0.9956	PRJNA543052
DH	12-days-old seedlings	SRX5254287	SRR8447247	PAIRED	56908316	56350299	0.9902	PMID:31307500
DH	12-days-old seedlings	SRX5254288	SRR8447248	PAIRED	67546851	66913784	0.9906	PMID:31307500
