# Supplementary material for: WheatCENet: A Database for Comparative Co-expression Networks Analysis of Allohexaploid Wheat and Its Progenitors
Source: Genomics Proteomics Bioinformatics. 2022 Jun 1;21(2):324–36. doi: 10.1016/j.gpb.2022.04.007 (PMC10626052; doi:10.1016/j.gpb.2022.04.007)
Supplement: Supplementary Table S4 [file mmc5.xlsx]

## Sheet: AABBDD(CS)
Table S4 Information of gene collected from literature and KEGG pathway
Gene name	AABBDD_A locus	AABBDD_B locus	AABBDD_D locus	AABB_A locus	AABB_B locus	AA locus	DD locus	Source
TaCHLH	TraesCS2A02G134000	TraesCS2B02G157600	TraesCS2D02G136200	TRIDC2AG016520	TRIDC2BG020160	TuG1812G0200001444.01	evm.TU.Contig26.87	PMID: 33033250
WCO-1	TraesCS1A02G220300	TraesCS1B02G233600	TraesCS1D02G221800	TRIDC1AG033280	TRIDC1BG038660	TuG1812G0100002599.01	evm.TU.Contig44.208	PMID: 19175767
LHCA2	TraesCS2A02G187200	TraesCS2B02G220100	TraesCS2D02G200700	TRIDC2AG023870	TRIDC2BG029290	TuG1812G0200002046.01	evm.TU.Contig231.34	KEGG pathway-PATH00196
LHCA2	TraesCS5A02G213000	TraesCS5B02G210800	TraesCS5D02G219100	TRIDC5AG034200	TRIDC5BG036100	TuG1812G0500002440.01	evm.TU.Contig217.83	KEGG pathway-PATH00196
LHCA3	TraesCS6A02G159800	TraesCS6B02G191500	TraesCS6D02G152700	TRIDC6AG022540	TRIDC6BG028780	TuG1812G0600001846.01	evm.TU.Contig298.36	KEGG pathway-PATH00196
LHCB7	TraesCS5A02G177700	TraesCS5B02G175000	TraesCS5D02G182000	TRIDC5AG028960	TRIDC5BG030470	TuG1812G0500002014.01	evm.TU.Contig0.268	KEGG pathway-PATH00196
psaK	TraesCS2A02G252600	TraesCS2B02G272300	TraesCS2D02G253200	TRIDC2AG032890	TRIDC2BG039350	TuG1812G0200002765.01	evm.TU.Contig75.45	KEGG pathway-PATH00195
TaPHT1;3-5B	TraesCS4A02G360000	TraesCS5B02G512000	TraesCS5D02G512900	TRIDC4AG055070	TRIDC5BG076430	TuG1812G0400003607.01	evm.TU.Contig24.292	PMID: 34096624
TaRSL4	TraesCS2A02G194200	TraesCS2B02G212700	TraesCS2D02G193700	TRIDC2AG024930	TRIDC2BG028090	TuG1812G0200001965.01	evm.TU.Contig15.309	PMID: 26334764
TaWRKY40-D	TraesCS4A02G128100	TraesCS4B02G176700	TraesCS4D02G178400	TRIDC4AG017730	TRIDC4BG034740	TuG1812G0400002138.01	evm.TU.Contig122.44	PMID: 32609938
TaMOR	TraesCS4A02G415400	TraesCS4B02G316200	TraesCS4D02G312800	TRIDC4AG055210	TRIDC4BG053380	TuG1812G0400003451.01	evm.TU.Contig262.85	PMID: 27229732
TaPOD1	TraesCS7A02G474200	TraesCS7B02G375600	TraesCS7D02G461200	TRIDC7AG066240	TRIDC7BG059700	TuG1812G0700005066.01	evm.TU.Contig342.14	PMID: 24467344
TaPrx110	TraesCS7A02G453000	TraesCS7B02G353200	TraesCS7D02G442300	TRIDC7AG062760	TRIDC7BG056330	TuG1812G0700004884.01	evm.TU.Contig4.419	PMID: 24467344
TaPRX I	TraesCS7A02G396400	TraesCS7B02G298400	TraesCS7D02G392000	TRIDC7AG055020	TRIDC7BG047790	TuG1812G0700004311.01	evm.TU.Contig16.197	PMID: 31438842
TaPRX V	TraesCS1A02G342000	TraesCS1B02G354800	TraesCS1D02G344300	TRIDC1AG050540	TRIDC1BG057370	TuG1812G0100003844.01	evm.TU.Contig16.197	PMID: 31438842
TaYUC10.3	TraesCS4A02G325400	TraesCS5B02G538300	TraesCS5D02G556600	TRIDC4AG049320	TRIDC5BG081700	TuG1812S0001493500.01	evm.TU.Contig217.10	PMID: 33179162
TaNAC019	TraesCS3A02G077900	TraesCS3B02G092800	TraesCS3D02G078500	TRIDC3AG009300	TRIDC3BG013080	TuG1812G0300000928.01	evm.TU.Contig149.60	PMID: 33955492
TaSPA	TraesCS1A02G329900	TraesCS1B02G343500	TraesCS1D02G332200	TRIDC1AG049030	TRIDC1BG055660	TuG1812G0100003715.01	evm.TU.Contig82.66	PMID: 32380646
TaPBF	TraesCS5A02G155900	TraesCS5B02G154100	TraesCS5D02G161000	TRIDC5AG025910	TRIDC5BG027030	TuG1812G0500001856.01	evm.TU.Contig0.628	PMID: 32380646
SUSase	TraesCS2A02G168200	TraesCS2B02G194200	TraesCS2D02G175600	TRIDC2AG021310	TRIDC2BG025260	TuG1812G0200001819.01	evm.TU.Contig15.6	PMID: 32380646
SSII a	TraesCS7A02G189000	TraesCS7B02G093800	TraesCS7D02G190100	TRIDC7AG023510	TRIDC7BG013950	TuG1812G0700001992.01	evm.TU.Contig229.44	PMID: 32380646
GBE1,SBE	TraesCS2A02G310300	TraesCS2B02G327300	TraesCS2D02G308600	TRIDC2AG045200	TRIDC2BG047810	TuG1812G0200003554.01	evm.TU.Contig507.5	PMID: 32380646
TaLAX1	TraesCS3A02G350600	TraesCS3B02G383000	TraesCS3D02G344600	TRIDC3AG050490	TRIDC3BG056830	-	evm.TU.Contig40.109	PMID: 30337587
WAPO1	TraesCS7A02G481600	TraesCS7B02G384000	TraesCS7D02G468700	TRIDC7AG067090	TRIDC7BG060970	-	evm.TU.Contig391.11	PMID: 31254024;PMID: 31554871;PMID: 31254025
TaSPL17	TraesCS7A02G246500	TraesCS7B02G144900	TraesCS7D02G245200	TRIDC7AG031600	TRIDC7BG022920	TuG1812G0700002579.01	evm.TU.Contig153.122	PMID: 24386921
TaSPL14	TraesCS5A02G265900	TraesCS5B02G265600	TraesCS5D02G273900	TRIDC5AG019810	TRIDC5BG043980	TuG1812G0500002978.01	evm.TU.Contig43.381	PMID: 33481116
WFL	TraesCS2A02G443100	TraesCS2B02G464200	TraesCS2D02G442200	TRIDC2AG063510	TRIDC2BG067590	TuG1812G0200004932.01	evm.TU.Contig32.414	PMID: 16607037
WFUL1/VRN1	TraesCS5A02G391700	TraesCS5B02G396600	TraesCS5D02G401500	TRIDC5AG057030	TRIDC5BG061170	-	evm.TU.Contig162.62	PMID: 22314801
WFUL2/WM8	TraesCS2A02G261200	TraesCS2B02G281000	TraesCS2D02G262700	TRIDC2AG037020	TRIDC2BG040760	TuG1812G0200002984.01	evm.TU.Contig17.231	PMID: 22314801
WFUL3/WM7	TraesCS2A02G174300	TraesCS2B02G200800	TraesCS2D02G181400	TRIDC2AG022240	TRIDC2BG025920	TuG1812G0200001783.01	evm.TU.Contig15.115	PMID: 22314801
