# Supplementary material for: WheatCENet: A Database for Comparative Co-expression Networks Analysis of Allohexaploid Wheat and Its Progenitors
Source: Genomics Proteomics Bioinformatics. 2022 Jun 1;21(2):324–36. doi: 10.1016/j.gpb.2022.04.007 (PMC10626052; doi:10.1016/j.gpb.2022.04.007)
Supplement: Supplementary Table S5 [file mmc6.xlsx]

## Sheet: type
Table S5 Summary of CYP450 genes
A-type	Non-A-type
CYP71	CYP51
CYP73	CYP72
CYP75	CYP74
CYP76	CYP85
CYP77	CYP86
CYP78	CYP87
CYP79	CYP88
CYP81	CYP90
CYP84	CYP94
CYP89	CYP96
CYP92	CYP97
CYP93	CYP704
CYP98	CYP707
CYP99	CYP709
CYP723	CYP710
CYP701	CYP711
CYP703	CYP714
	CYP715
	CYP721
	CYP724
	CYP727
	CYP728
	CYP729
	CYP733
	CYP734
	CYP735

## Sheet: A-type_gene
Note:Red and blue genes have collinear pairs in CS,AABB and DD. A group of conserved gene with the same background color. The green one is DD, not conserved gene, but in CS and AABB, it is. The orange one is the subgene in AABB, not conserved gene, but CS and DD are.
Family	subfamily	CS_A_gene	CS_B_gene	CS_D_gene	CS_Un_gene	AABB_A_gene	AABB_B_gene	AA_gene	DD_gene	AT(ortholog)	AT_CYP450_name	AT_CYP450_Pathway	Rice(Ortholog)	Rice_CYP450_name	Rice_CYP450_annotation	Rice_CYP450_function
CYP71	CYP71AA8	TraesCS7A02G493000,TraesCS5A02G406200,TraesCS3A02G497700	TraesCS3B02G560900,TraesCS3B02G560500,TraesCS5B02G411400	TraesCS5D02G416300,TraesCS3D02G505100,TraesCS7D02G480700		TRIDC3AG070920,TRIDC5AG059020,TRIDC7AG068860	TRIDC5BG063200,TRIDC7BG063230	TuG1812G0300005425.01,TuG1812G0300005577.01	evm.TU.Contig95_2.40,evm.TU.Contig109.159,evm.TU.Contig184.136	AT3G26190;AT3G26330;AT1G13080;AT3G26210;AT3G26280;AT3G26300;AT5G25180;AT3G26320;AT5G42590;AT5G06900;	CYP71B21;CYP71B37;CYP71B2;CYP71B23;CYP71B4;CYP71B34;CYP71B14;CYP71B36;CYP71A16;CYP93D1;	camalexin biosynthesis;;dhurrin biosynthesis;;camalexin biosynthesis;;camalexin biosynthesis;;camalexin biosynthesis;;dhurrin biosynthesis;;dhurrin biosynthesis;;dhurrin biosynthesis;;linear furanocoumarin biosynthesis;;;	LOC_Os01g72740			;
	CYP71AB4	TraesCS2A02G463600,TraesCS2A02G463800,TraesCS1A02G020800	TraesCS7B02G467000	TraesCS1D02G020400,TraesCS7D02G117300	TraesCSU02G106400	TRIDC1AG002100,TRIDC2AG065880,TRIDC2AG065890	TRIDC7BG072440	TuG1812G0100000292.01,TuG1812G0200005145.01,TuG1812G0200005144.01,TuG1812G0700001248.01,TuG1812G0700005815.01	evm.TU.Contig83.23,evm.TU.Contig310.90,evm.TU.Contig312.53	AT3G26280;AT1G13110;AT3G26210;AT1G13080;AT3G26330;AT2G30770;AT1G11610;AT4G13310;AT5G24960;	CYP71B4;CYP71B7;CYP71B23;CYP71B2;CYP71B37;CYP71A13;CYP71A18;CYP71A20;CYP71A14;	camalexin biosynthesis;;camalexin biosynthesis;;camalexin biosynthesis;;camalexin biosynthesis;;dhurrin biosynthesis;;camalexin biosynthesis;linear furanocoumarin biosynthesis;indole-3-acetate biosynthesis II;;linear furanocoumarin biosynthesis;;linear furanocoumarin biosynthesis;;linear furanocoumarin biosynthesis;;	LOC_Os06g30500,LOC_Os06g30179,LOC_Os05g35010	,,	cytochrome P450, putative, expressed;	;;;
	CYP71AB8		TraesCS2B02G003700,TraesCS2B02G070400	TraesCS2D02G058600					evm.TU.Contig449.1	AT3G26280;AT3G26210;AT5G57260;	CYP71B4;CYP71B23;CYP71B10;	camalexin biosynthesis;;camalexin biosynthesis;;dhurrin biosynthesis;;	LOC_Os06g30500		cytochrome P450, putative, expressed;;cytochrome P450, putative, expressed;	;
	CYP71AF5	TraesCS7A02G521700	TraesCS7B02G438700,TraesCS7B02G438500,TraesCS7B02G472900,TraesCS7B02G438900,TraesCS7B02G438400	TraesCS7D02G511200,TraesCS7D02G511000,TraesCS7D02G536200		TRIDC7AG073130,TRIDC7AG073140	TRIDC7BG069330,TRIDC7BG069380		evm.TU.Contig310.1,evm.TU.Contig102_2.105,evm.TU.Contig102_2.102	AT3G26230;AT3G48280;AT3G48310;AT3G26280;AT3G26210;AT5G24950;AT3G48270;AT2G45550;AT4G13770;AT2G24180;	CYP71B24;CYP71A25;CYP71A22;CYP71B4;CYP71B23;CYP71A15;CYP71A26;CYP76C4;CYP83A1;CYP71B6;	camalexin biosynthesis;;linear furanocoumarin biosynthesis;;linear furanocoumarin biosynthesis;;camalexin biosynthesis;;camalexin biosynthesis;;linear furanocoumarin biosynthesis;;;;glucosinolate biosynthesis from tetrahomomethionine;glucosinolate biosynthesis from pentahomomethionine;glucosinolate biosynthesis from homomethionine;glucosinolate biosynthesis from dihomomethionine;glucosinolate bio…	LOC_Os06g43520		cytochrome P450, putative, expressed;	;
	CYP71AF6							TuG1812S0001353900.01		AT3G48280;	CYP71A25;	linear furanocoumarin biosynthesis;;	LOC_Os06g43520			;
	CYP71AF7	TraesCS7A02G522200,TraesCS7A02G523400		TraesCS7D02G511600	TraesCSU02G195700	TRIDC7AG073210	TRIDC7BG069440	TuG1812G0700005617.01,TuG1812G0700005632.01	evm.TU.Contig102_2.118,evm.TU.Contig102_2.109,evm.TU.Contig224.19	AT2G24180;AT3G48280;AT3G48310;AT3G26330;	CYP71B6;CYP71A25;CYP71A22;CYP71B37;	dhurrin biosynthesis;;linear furanocoumarin biosynthesis;;linear furanocoumarin biosynthesis;;dhurrin biosynthesis;;	LOC_Os06g43520,LOC_Os06g43420	,		;;
	CYP71AK2	TraesCS5A02G317600,TraesCS5A02G318100,TraesCS5A02G318000	TraesCS5B02G318100,TraesCS5B02G318600,TraesCS5B02G318500,TraesCS5B02G318200	TraesCS5D02G324300,TraesCS5D02G323900,TraesCS5D02G324400,TraesCS5D02G323800,TraesCS5D02G402500		TRIDC5AG047020,TRIDC5AG047090	TRIDC5BG050840,TRIDC5BG050850,TRIDC5BG050890	TuG1812G0500003581.01,TuG1812G0500003402.01,TuG1812G0500003403.01,TuG1812G0500003404.01	evm.TU.Contig45.190,evm.TU.Contig45.202,evm.TU.Contig45.203	AT3G48310;AT3G48280;AT3G48320;AT5G57260;AT3G48290;	CYP71A22;CYP71A25;CYP71A21;CYP71B10;CYP71A24;	linear furanocoumarin biosynthesis;;linear furanocoumarin biosynthesis;;linear furanocoumarin biosynthesis;;dhurrin biosynthesis;;linear furanocoumarin biosynthesis;;	LOC_Os09g36080		;cytochrome P450, putative, expressed;	;
	CYP71AM1	TraesCS6A02G323900,TraesCS4A02G496500,TraesCS4A02G498300	TraesCS6B02G354500	TraesCS1D02G431900,TraesCS6D02G304000,TraesCS7D02G001900,TraesCS6D02G303800		TRIDC4AG071090,TRIDC6AG048550	TRIDC6BG056740	TuG1812G0100002684.01,TuG1812G0600003464.01,TuG1812G0600003465.01,TuG1812G0700000055.01,TuG1812G0700000075.01	evm.TU.Contig96_1_2.8,evm.TU.Contig69.268,evm.TU.Contig69.264,evm.TU.Contig100.246	AT3G26310;AT3G26280;AT5G07990;AT5G06900;AT3G61040;AT5G42590;	CYP71B35;CYP71B4;CYP75B1;CYP93D1;CYP76C7;CYP71A16;	dhurrin biosynthesis;;camalexin biosynthesis;;flavonoid biosynthesis (in equisetum);syringetin biosynthesis;flavonol biosynthesis;leucopelargonidin and leucocyanidin biosynthesis;leucodelphinidin biosynthesis;luteolin biosynthesis;;;;linear furanocoumarin biosynthesis;;	LOC_Os01g27890,LOC_Os02g09220,LOC_Os02g09250,LOC_Os06g43520,LOC_Os06g30500	,,,,	cytochrome P450, putative, expressed;	;;;;;
	CYP71AM3	TraesCS6A02G324000						TuG1812G0600003471.01,TuG1812G0600003463.01	evm.TU.Contig96_1_2.9	AT3G26230;AT4G31500;AT2G45560;	CYP71B24;CYP83B1;CYP76C1;	camalexin biosynthesis;;glucosinolate biosynthesis from tryptophan;glucosinolate biosynthesis from phenylalanine;;;	LOC_Os02g09220,LOC_Os02g09240,LOC_Os02g09200	,,	cytochrome P450, putative, expressed;cytochrome P450, putative, expressed;;;cytochrome P450, putative, expressed;	;;;
	CYP71AM5			TraesCS6D02G303700	TraesCSU02G197900	TRIDC4AG070770			evm.TU.Contig69.262	AT2G45550;AT5G06900;AT2G45560;AT3G26280;	CYP76C4;CYP93D1;CYP76C1;CYP71B4;	;;;camalexin biosynthesis;;	LOC_Os01g27890,LOC_Os02g09260	,	cytochrome P450, putative, expressed;cytochrome P450 71D8, putative, expressed;cytochrome P450 71D10, putative, expressed;	;;
	CYP71BU3	TraesCS7A02G499200,TraesCS5A02G553600,TraesCS5A02G266100	TraesCS5B02G265800,TraesCS7B02G406200,TraesCS1B02G064800	TraesCS5D02G274100,TraesCS1D02G025300,TraesCS7D02G486100,TraesCS1D02G264800	TraesCSU02G141200	TRIDC5AG019850,TRIDC5AG019860,TRIDC5AG078050	TRIDC1BG008460	TuG1812G0100003051.01,TuG1812G0500005659.01,TuG1812S0001201400.01	evm.TU.Contig83.24,evm.TU.Contig43.377,evm.TU.Contig409.34,evm.TU.Contig450.56,evm.TU.Contig263.75	AT3G26210;AT3G48270;AT3G48310;AT3G26180;AT5G24960;AT3G26280;AT1G13110;AT3G48280;AT3G26320;AT5G42590;	CYP71B23;CYP71A26;CYP71A22;CYP71B20;CYP71A14;CYP71B4;CYP71B7;CYP71A25;CYP71B36;CYP71A16;	camalexin biosynthesis;;;linear furanocoumarin biosynthesis;;camalexin biosynthesis;;linear furanocoumarin biosynthesis;;camalexin biosynthesis;;camalexin biosynthesis;;linear furanocoumarin biosynthesis;;dhurrin biosynthesis;;linear furanocoumarin biosynthesis;;	LOC_Os09g08920,LOC_Os09g10340,LOC_Os08g01450,LOC_Os05g35010,LOC_Os06g22020,LOC_Os09g36080,LOC_Os06g34990,LOC_Os02g12550	,,,,,,,	cytochrome P450, putative, expressed;cytochrome P450 71A1, putative, expressed;	;;;;;;;;
	CYP71BU8P								evm.TU.Contig397.33	AT3G48280;	CYP71A25;	linear furanocoumarin biosynthesis;;	LOC_Os06g34990		cytochrome P450, putative, expressed;cytochrome P450, putative, expressed;cytochrome P450, putative, expressed;cytochrome P450, putative, expressed;cytochrome P450, putative, expressed;cytochrome P450, putative, expressed;cytochrome P450 71A6, putative, expressed;cytochrome P450, putative, expressed;	;
	CYP71C10	TraesCS3A02G062100,TraesCS3A02G061600,TraesCS2A02G022500,TraesCS2A02G023000,TraesCS3A02G061900	TraesCS2B02G002900,TraesCS2B02G032500,TraesCS2B02G032700,TraesCS2B02G003400,TraesCS3B02G074300,TraesCS2B02G031700,TraesCS2B02G030500,TraesCS1B02G015900,TraesCS2B02G033100,TraesCS3B02G074400,TraesCS2B02G032900,TraesCS2B02G032600,TraesCS2B02G003200,TraesCS2B02G031200	TraesCS5D02G488500,TraesCS1D02G008800,TraesCS2D02G015000,TraesCS3D02G061900,TraesCS2D02G023400,TraesCS2D02G023700	TraesCSU02G085600,TraesCSU02G177100,TraesCSU02G188200,TraesCSU02G254000,TraesCSU02G048600	TRIDC2AG002290,TRIDC3AG007230,TRIDC3AG007250	TRIDC2BG001480,TRIDC2BG002390,TRIDC2BG002410,TRIDC2BG002490,TRIDC5BG009420	TuG1812G0100000142.01,TuG1812G0200000249.01,TuG1812G0200000251.01,TuG1812G0300000705.01,TuG1812G0300000704.01,TuG1812G0300000700.01	evm.TU.Contig412.1,evm.TU.Contig401.16,evm.TU.Contig401.21,evm.TU.Contig86.54	AT3G26300;AT3G48280;AT3G48310;AT3G48300;AT3G26210;AT3G26310;AT3G26320;AT5G57260;AT2G45570;AT2G30770;AT3G26330;AT5G42590;AT3G48290;AT3G26170;	CYP71B34;CYP71A25;CYP71A22;CYP71A23;CYP71B23;CYP71B35;CYP71B36;CYP71B10;CYP76C2;CYP71A13;CYP71B37;CYP71A16;CYP71A24;CYP71B19;	dhurrin biosynthesis;;linear furanocoumarin biosynthesis;;linear furanocoumarin biosynthesis;;linear furanocoumarin biosynthesis;;camalexin biosynthesis;;dhurrin biosynthesis;;dhurrin biosynthesis;;dhurrin biosynthesis;;;camalexin biosynthesis;linear furanocoumarin biosynthesis;indole-3-acetate biosynthesis II;;dhurrin biosynthesis;;linear furanocoumarin biosynthesis;;linear furanocoumarin biosyn…	LOC_Os08g01510,LOC_Os08g01450,LOC_Os01g36294,LOC_Os08g01480,LOC_Os08g01490,LOC_Os11g27730,LOC_Os06g43430,LOC_Os06g22020	,,,,,,,	cytochrome P450 71A6, putative, expressed;	;;;;;;;;
	CYP71C101	TraesCS6A02G022200		TraesCS6D02G024800,TraesCS6D02G024700		TRIDC6AG002460,TRIDC6AG002470	TRIDC6BG003340,TRIDC6BG003350	TuG1812G0600000213.01	evm.TU.Contig324.79,evm.TU.Contig324.76,evm.TU.Contig324.78	AT3G48280;AT3G26330;AT3G48270;AT3G26270;AT3G48300;AT3G48290;	CYP71A25;CYP71B37;CYP71A26;CYP71B25;CYP71A23;CYP71A24;	linear furanocoumarin biosynthesis;;dhurrin biosynthesis;;;camalexin biosynthesis;;linear furanocoumarin biosynthesis;;linear furanocoumarin biosynthesis;;	LOC_Os08g01450,LOC_Os08g01480	,	cytochrome P450, putative, expressed;cytochrome P450, putative, expressed;cytochrome P450, putative, expressed;cytochrome P450, putative, expressed;cytochrome P450, putative, expressed;cytochrome P450, putative, expressed;cytochrome P450, putative, expressed;cytochrome P450, putative, expressed;	;;
	CYP71C102	TraesCS6A02G130100	TraesCS6B02G052200,TraesCS6B02G158300,TraesCS6B02G051900	TraesCS6D02G120700,TraesCS6D02G119700	TraesCSU02G110100	TRIDC6AG017520	TRIDC6BG006230,TRIDC6BG006270,TRIDC6BG023180	TuG1812G0600001374.01	evm.TU.Contig87_1.17,evm.TU.Contig87_1.38,evm.TU.Contig330.33	AT3G48320;AT3G48310;AT3G48270;AT3G48300;AT2G45550;AT3G26300;	CYP71A21;CYP71A22;CYP71A26;CYP71A23;CYP76C4;CYP71B34;	linear furanocoumarin biosynthesis;;linear furanocoumarin biosynthesis;;;linear furanocoumarin biosynthesis;;;dhurrin biosynthesis;;	LOC_Os08g01490,LOC_Os08g01480,LOC_Os08g01450,LOC_Os06g22020	,,,	cytochrome P450, putative, expressed;cytochrome P450, putative, expressed;	;;;;
	CYP71C11	TraesCS2A02G045700,TraesCS2A02G045900,TraesCS2A02G045600,TraesCS2A02G046000	TraesCS2B02G057800,TraesCS2B02G057900,TraesCS2B02G058100,TraesCS2B02G058000	TraesCS2D02G044700,TraesCS2D02G044600,TraesCS2D02G044300		TRIDC2AG004870,TRIDC2AG004880	TRIDC2BG005320,TRIDC2BG005330	TuG1812G0200000472.01,TuG1812G0200000473.01,TuG1812S0001802100.01	evm.TU.Contig301.9,evm.TU.Contig301.6,evm.TU.Contig301.12	AT3G48310;AT3G48280;AT3G26230;AT3G48270;	CYP71A22;CYP71A25;CYP71B24;CYP71A26;	linear furanocoumarin biosynthesis;;linear furanocoumarin biosynthesis;;camalexin biosynthesis;;;	LOC_Os08g01450,LOC_Os08g01480	,	cytochrome P450, putative, expressed;cytochrome P450, putative, expressed;cytochrome P450, putative, expressed;cytochrome P450, putative, expressed;	;;
	CYP71C2v2		TraesCS2B02G485100	TraesCS2D02G464200		TRIDC2AG065830		TuG1812G0200005151.01	evm.TU.Contig188.162	AT3G48300;AT3G48310;	CYP71A23;CYP71A22;	linear furanocoumarin biosynthesis;;linear furanocoumarin biosynthesis;;	LOC_Os08g01510,LOC_Os08g01450	,	cytochrome P450, putative, expressed;cytochrome P450, putative, expressed;	;;
	CYP71C34	TraesCS3A02G062000,TraesCS3A02G062200,TraesCS3A02G061700		TraesCS3D02G061500,TraesCS3D02G061700	TraesCSU02G209200,TraesCSU02G049000,TraesCSU02G048500	TRIDC3AG007280,TRIDC3AG007290	TRIDC3BG009780	TuG1812G0300000701.01,TuG1812S0001419700.01		AT3G26330;AT4G31500;AT2G30770;AT1G13110;AT3G26300;AT3G26210;AT3G48320;AT3G48290;	CYP71B37;CYP83B1;CYP71A13;CYP71B7;CYP71B34;CYP71B23;CYP71A21;CYP71A24;	dhurrin biosynthesis;;glucosinolate biosynthesis from tryptophan;glucosinolate biosynthesis from phenylalanine;;camalexin biosynthesis;linear furanocoumarin biosynthesis;indole-3-acetate biosynthesis II;;camalexin biosynthesis;;dhurrin biosynthesis;;camalexin biosynthesis;;linear furanocoumarin biosynthesis;;linear furanocoumarin biosynthesis;;	LOC_Os08g01450,LOC_Os08g01510,LOC_Os11g28060,LOC_Os08g01480	,,,	cytochrome P450, putative, expressed;cytochrome P450, putative, expressed;	;;;;
	CYP71C52	TraesCS5A02G472300	TraesCS5B02G485000,TraesCS5B02G485200	TraesCS5D02G484900,TraesCS7D02G539000		TRIDC5AG067480	TRIDC5BG072770,TRIDC5BG072790	TuG1812S0001566600.01	evm.TU.Contig345.32,evm.TU.Contig24.52,evm.TU.Contig24.50	AT3G48280;AT3G48310;AT3G48300;AT3G26180;	CYP71A25;CYP71A22;CYP71A23;CYP71B20;	linear furanocoumarin biosynthesis;;linear furanocoumarin biosynthesis;;linear furanocoumarin biosynthesis;;camalexin biosynthesis;;	LOC_Os08g01490,LOC_Os08g01520,LOC_Os08g01480	,,	cytochrome P450, putative, expressed;cytochrome P450, putative, expressed;cytochrome P450, putative, expressed;cytochrome P450, putative, expressed;	;;;
	CYP71C6v1			TraesCS5D02G014200					evm.TU.Contig201.33	AT3G48280;	CYP71A25;	linear furanocoumarin biosynthesis;;	LOC_Os08g01450,LOC_Os08g01510	,	cytochrome P450, putative, expressed;cytochrome P450, putative, expressed;cytochrome P450, putative, expressed;	;;
	CYP71C6v2	TraesCS5A02G008800				TRIDC5AG001540		TuG1812G0500000121.01		AT3G48280;	CYP71A25;	linear furanocoumarin biosynthesis;;	LOC_Os08g01450		cytochrome P450, putative, expressed;cytochrome P450, putative, expressed;	;
	CYP71C6v3		TraesCS5B02G007100				TRIDC5BG001400			AT3G48280;	CYP71A25;	linear furanocoumarin biosynthesis;;	LOC_Os08g01450		cytochrome P450, putative, expressed;	;
	CYP71C77					TRIDC2AG017980	TRIDC2BG021730,TRIDC2BG021750			AT3G26230;AT2G45570;	CYP71B24;CYP76C2;	camalexin biosynthesis;;;	LOC_Os01g36294,LOC_Os06g22020	,	cytochrome P450, putative, expressed;	;;
	CYP71C7v1			TraesCS5D02G014300					evm.TU.Contig201.34	AT1G13080;AT4G31500;	CYP71B2;CYP83B1;	camalexin biosynthesis;;glucosinolate biosynthesis from tryptophan;glucosinolate biosynthesis from phenylalanine;;	LOC_Os08g01450,LOC_Os08g01510	,	cytochrome P450, putative, expressed;cytochrome P450, putative, expressed;	;;
	CYP71C7v3	TraesCS5A02G008900	TraesCS5B02G007200			TRIDC5AG001550	TRIDC5BG001410	TuG1812G0500000122.01		AT3G48280;	CYP71A25;	linear furanocoumarin biosynthesis;;	LOC_Os08g01450,LOC_Os06g22020	,	cytochrome P450, putative, expressed;cytochrome P450, putative, expressed;	;;
	CYP71C83			TraesCS4D02G247200,TraesCS1D02G034500	TraesCSU02G155100			TuG1812G0100000452.01	evm.TU.Contig70.7,evm.TU.Contig617.7	AT3G48280;AT3G48270;	CYP71A25;CYP71A26;	linear furanocoumarin biosynthesis;;;	LOC_Os08g01450,LOC_Os08g01480	,	cytochrome P450, putative, expressed;cytochrome P450, putative, expressed;	;;
	CYP71C84	TraesCS1A02G092100,TraesCS1A02G264600	TraesCS1B02G275300,TraesCS2B02G169000,TraesCS1B02G119900,TraesCS2B02G169100	TraesCS2D02G148100,TraesCS1D02G100700		TRIDC1AG017350,TRIDC1AG039510	TRIDC1BG017340,TRIDC1BG044970	TuG1812G0200001499.01	evm.TU.Contig19.52	AT5G24960;AT3G48280;AT3G26300;AT4G13310;AT5G25140;	CYP71A14;CYP71A25;CYP71B34;CYP71A20;CYP71B13;	linear furanocoumarin biosynthesis;;linear furanocoumarin biosynthesis;;dhurrin biosynthesis;;linear furanocoumarin biosynthesis;;dhurrin biosynthesis;;	LOC_Os05g35010,LOC_Os08g01450,LOC_Os08g01510,LOC_Os08g01490	,,,	cytochrome P450, putative, expressed;cytochrome P450, putative, expressed;	;;;;
	CYP71C8v1		TraesCS5B02G007000,TraesCS5B02G030000				TRIDC5BG001390			AT1G13080;AT3G48280;	CYP71B2;CYP71A25;	camalexin biosynthesis;;linear furanocoumarin biosynthesis;;	LOC_Os08g01450		cytochrome P450, putative, expressed;cytochrome P450, putative, expressed;cytochrome P450, putative, expressed;cytochrome P450, putative, expressed;	;
	CYP71C8v3	TraesCS5A02G008700	TraesCS5B02G029900	TraesCS5D02G014100		TRIDC5AG001530	TRIDC5BG004710	TuG1812G0500000120.01	evm.TU.Contig201.32	AT1G13080;AT3G26180;	CYP71B2;CYP71B20;	camalexin biosynthesis;;camalexin biosynthesis;;	LOC_Os08g01450		cytochrome P450, putative, expressed;	;
	CYP71C94	TraesCS1A02G435500,TraesCS1A02G435400						TuG1812G0100001574.01		AT3G26300;AT3G48280;	CYP71B34;CYP71A25;	dhurrin biosynthesis;;linear furanocoumarin biosynthesis;;	LOC_Os08g01450		cytochrome P450, putative, expressed;	;
	CYP71C9v2		TraesCS4B02G207000							AT3G48310;	CYP71A22;	linear furanocoumarin biosynthesis;;	LOC_Os08g01510		cytochrome P450, putative, expressed;	;
	CYP71C9v3	TraesCS4A02G097500		TraesCS4D02G207800				TuG1812G0400002466.01	evm.TU.Contig445.3	AT3G48310;AT3G26300;AT3G48270;	CYP71A22;CYP71B34;CYP71A26;	linear furanocoumarin biosynthesis;;dhurrin biosynthesis;;;	LOC_Os08g01510		cytochrome P450, putative, expressed;	;
	CYP71D220	TraesCS5A02G270200	TraesCS5B02G270700,TraesCS5B02G270900	TraesCS5D02G278300					evm.TU.Contig43.312	AT3G26330;AT3G26300;AT3G26230;AT4G31500;	CYP71B37;CYP71B34;CYP71B24;CYP83B1;	dhurrin biosynthesis;;dhurrin biosynthesis;;camalexin biosynthesis;;glucosinolate biosynthesis from tryptophan;glucosinolate biosynthesis from phenylalanine;;	LOC_Os09g10340,LOC_Os03g39760,LOC_Os06g43350	,,	cytochrome P450, putative, expressed;	;;;
	CYP71E12	TraesCS7A02G086000,TraesCS4A02G384700,TraesCS4A02G385300,TraesCS7A02G085700	TraesCS5B02G570300,TraesCS5B02G570200	TraesCS7D02G080700,TraesCS7D02G080400	TraesCSU02G201300,TraesCSU02G084800,TraesCSU02G084600,TraesCSU02G175800	TRIDC4AG058930,TRIDC4AG059010,TRIDC4AG059070,TRIDC7AG009700	TRIDC5BG083960,TRIDC6BG000120	TuG1812G0700000968.01,TuG1812G0700000972.01	evm.TU.Contig250.58,evm.TU.Contig328.33	AT1G13110;AT3G26300;AT3G26210;AT1G13080;	CYP71B7;CYP71B34;CYP71B23;CYP71B2;	camalexin biosynthesis;;dhurrin biosynthesis;;camalexin biosynthesis;;camalexin biosynthesis;;	LOC_Os12g32850,LOC_Os03g63310	,	cytochrome P450, putative, expressed;cytochrome P450, putative, expressed;cytochrome P450, putative, expressed;	;;
	CYP71E14	TraesCS4A02G463600		TraesCS7D02G023300	TraesCSU02G066100	TRIDC1AG001850,TRIDC4AG068270		TuG1812G0100000263.01	evm.TU.Contig385.44	AT3G26300;AT1G13080;AT3G26230;AT3G26180;	CYP71B34;CYP71B2;CYP71B24;CYP71B20;	dhurrin biosynthesis;;camalexin biosynthesis;;camalexin biosynthesis;;camalexin biosynthesis;;	LOC_Os03g63310,LOC_Os03g37080,LOC_Os12g32850	,,	cytochrome P450, putative, expressed;cytochrome P450 71E1, putative, expressed;	;;;
	CYP71E2	TraesCS3A02G528100,TraesCS3A02G529200,TraesCS3A02G528000	TraesCS3B02G596600,TraesCS2B02G576700,TraesCS3B02G596800,TraesCS3B02G597000,TraesCS3B02G596400,TraesCS3B02G509000,TraesCS3B02G597200	TraesCS2D02G546900,TraesCS3D02G534500,TraesCS3D02G533300,TraesCS3D02G533200				TuG1812G0300005766.01,TuG1812G0300005767.01		AT3G26330;AT3G26210;AT3G26300;	CYP71B37;CYP71B23;CYP71B34;	dhurrin biosynthesis;;camalexin biosynthesis;;dhurrin biosynthesis;;	LOC_Os12g32850		cytochrome P450 71E1, putative, expressed;cytochrome P450, putative, expressed;cytochrome P450, putative, expressed;	;
	CYP71E5	TraesCS4A02G341300	TraesCS5B02G533200		TraesCSU02G206500		TRIDC5BG079170	TuG1812G0400003792.01		AT1G13080;AT3G26210;AT5G57260;	CYP71B2;CYP71B23;CYP71B10;	camalexin biosynthesis;;camalexin biosynthesis;;dhurrin biosynthesis;;	LOC_Os12g32850		cytochrome P450, putative, expressed;	;
	CYP71E6	TraesCS7A02G042600,TraesCS4A02G445600	TraesCS2B02G027600	TraesCS2D02G020500,TraesCS7D02G038200		TRIDC4AG065970,TRIDC7AG004270	TRIDC6BG000140	TuG1812G0200000220.01,TuG1812G0200000194.01,TuG1812G0200000190.01,TuG1812G0700000530.01,TuG1812S0002957600.01	evm.TU.Contig295.19	AT3G26300;AT3G26210;AT3G26330;	CYP71B34;CYP71B23;CYP71B37;	dhurrin biosynthesis;;camalexin biosynthesis;;dhurrin biosynthesis;;	LOC_Os03g63310,LOC_Os03g37080	,	cytochrome P450, putative, expressed;	;;
	CYP71E9	TraesCS4A02G339100,TraesCS4A02G339000,TraesCS7A02G201800,TraesCS5A02G495200,TraesCS5A02G287700,TraesCS5A02G288000,TraesCS5A02G287800	TraesCS5B02G548400,TraesCS5B02G548600,TraesCS5B02G548300,TraesCS7B02G108700,TraesCS5B02G287300,TraesCS5B02G287400	TraesCS5D02G295700,TraesCS5D02G295800,TraesCS7D02G204900,TraesCS5D02G535400		TRIDC4AG050780,TRIDC5AG043110,TRIDC5AG070460,TRIDC7AG025510	TRIDC5BG047050,TRIDC5BG047060,TRIDC5BG047070,TRIDC5BG080060,TRIDC5BG080080,TRIDC7BG015930,TRIDC7BG050230	TuG1812G0400003815.01,TuG1812G0400003816.01,TuG1812G0500003215.01,TuG1812G0700002156.01,TuG1812S0002847000.01	evm.TU.Contig131.60,evm.TU.Contig277.92	AT3G26300;AT3G26330;AT1G13080;	CYP71B34;CYP71B37;CYP71B2;	dhurrin biosynthesis;;dhurrin biosynthesis;;camalexin biosynthesis;;	LOC_Os03g63310,LOC_Os12g32850,LOC_Os03g37080	,,	cytochrome P450 71E1, putative, expressed;cytochrome P450, putative, expressed;	;;;
	CYP71F1	TraesCS7A02G521100,TraesCS2A02G027300,TraesCS7A02G564600,TraesCS2A02G005100,TraesCS7A02G273200	TraesCS7B02G437800,TraesCS2B02G015900,TraesCS3B02G563800,TraesCS2B02G015700,TraesCS2B02G017700,TraesCS5B02G358300,TraesCS1B02G028600,TraesCS2B02G016800	TraesCS2D02G054700,TraesCS2D02G006700,TraesCS7D02G273200,TraesCS5D02G364500,TraesCS1D02G022600,TraesCS7D02G480300,TraesCS2D02G005400,TraesCS2D02G005200,TraesCS2D02G006500	TraesCSU02G222900,TraesCSU02G022700	TRIDC5AG051940	TRIDC2BG000460,TRIDC2BG000480,TRIDC2BG000570,TRIDC2BG000750,TRIDC3BG081440,TRIDC3BG081450,TRIDC3BG081460,TRIDC5BG056260,TRIDC7BG027100	TuG1812G0100000844.01,TuG1812G0100002569.01,TuG1812G0200000082.01,TuG1812G0700005623.01,TuG1812G0700006038.01	evm.TU.Contig348.56,evm.TU.Contig119.326,evm.TU.Contig86.191,evm.TU.Contig86.175	AT1G13080;AT1G13110;AT3G26210;AT3G26330;AT5G35715;AT3G26280;AT5G24950;AT5G42590;AT2G45560;AT4G13310;	CYP71B2;CYP71B7;CYP71B23;CYP71B37;CYP71B8;CYP71B4;CYP71A15;CYP71A16;CYP76C1;CYP71A20;	camalexin biosynthesis;;camalexin biosynthesis;;camalexin biosynthesis;;dhurrin biosynthesis;;camalexin biosynthesis;;camalexin biosynthesis;;linear furanocoumarin biosynthesis;;linear furanocoumarin biosynthesis;;;linear furanocoumarin biosynthesis;;	LOC_Os02g17760,LOC_Os07g11870,LOC_Os03g39760,LOC_Os02g09200,LOC_Os02g09320,LOC_Os06g43410,LOC_Os03g39650,LOC_Os04g27020	,,,,,,,	cytochrome P450 71E1, putative, expressed;cytochrome P450, putative, expressed;cytochrome P450, putative, expressed;	;;;;;;;;
	CYP71F10	TraesCS2A02G027500	TraesCS2B02G015000,TraesCS2B02G014300	TraesCS2D02G029300,TraesCS5D02G487900,TraesCS2D02G007400	TraesCSU02G251100,TraesCSU02G178400		TRIDC2BG000580,TRIDC2BG000630,TRIDC2BG000660	TuG1812G0200000079.01	evm.TU.Contig547.5,evm.TU.Contig24.2	AT1G13110;AT1G13080;AT3G26210;AT1G13090;AT2G30770;AT3G26310;AT2G45550;	CYP71B7;CYP71B2;CYP71B23;CYP71B28;CYP71A13;CYP71B35;CYP76C4;	camalexin biosynthesis;;camalexin biosynthesis;;camalexin biosynthesis;;camalexin biosynthesis;;camalexin biosynthesis;linear furanocoumarin biosynthesis;indole-3-acetate biosynthesis II;;dhurrin biosynthesis;;;	LOC_Os02g17760,LOC_Os02g36190,LOC_Os02g32770,LOC_Os07g11870,LOC_Os02g38940	,,,,	cytochrome P450, putative, expressed;cytochrome P450, putative, expressed;cytochrome P450, putative, expressed;cytochrome P450 71D10, putative, expressed;cytochrome P450, putative, expressed;cytochrome P450, putative, expressed;cytochrome P450, putative, expressed;cytochrome P450, putative, expressed;	;;;;;
	CYP71F12							TuG1812G0200006133.01		AT5G42590;	CYP71A16;	linear furanocoumarin biosynthesis;;	LOC_Os02g17760		cytochrome P450, putative, expressed;cytochrome P450, putative, expressed;cytochrome P450, putative, expressed;cytochrome P450, putative, expressed;cytochrome P450, putative, expressed;	;
	CYP71F3	TraesCS3A02G424600,TraesCS3A02G424500	TraesCS3B02G460500,TraesCS3B02G460800			TRIDC3AG060180	TRIDC3BG067990	TuG1812G0300004657.01,TuG1812G0300004590.01		AT3G48320;AT3G26300;AT1G13110;AT5G24950;AT3G26210;	CYP71A21;CYP71B34;CYP71B7;CYP71A15;CYP71B23;	linear furanocoumarin biosynthesis;;dhurrin biosynthesis;;camalexin biosynthesis;;linear furanocoumarin biosynthesis;;camalexin biosynthesis;;	LOC_Os10g09160,LOC_Os03g39760,LOC_Os03g39650,LOC_Os02g17760,LOC_Os02g09320	,,,,	cytochrome P450, putative, expressed;	;;;;;
	CYP71F4					TRIDC7AG035890				AT3G26210;	CYP71B23;	camalexin biosynthesis;;	LOC_Os03g39760		cytochrome P450, putative, expressed;cytochrome P450, putative, expressed;cytochrome P450, putative, expressed;cytochrome P450, putative, expressed;cytochrome P450, putative, expressed;	;
	CYP71F6	TraesCS4A02G360900,TraesCS4A02G360800,TraesCS5A02G459600	TraesCS7B02G171100,TraesCS2B02G013700,TraesCS2B02G014400,TraesCS5B02G512500	TraesCS5D02G470700,TraesCS2D02G008100,TraesCS2D02G008000,TraesCS5D02G512500,TraesCS2D02G006900,TraesCS5D02G559300	TraesCSU02G011900,TraesCSU02G022600	TRIDC2AG000680,TRIDC4AG053840	TRIDC2BG000680,TRIDC2BG000740,TRIDC5BG076370	TuG1812G0200000148.01,TuG1812G0400003584.01,TuG1812G0500004798.01,TuG1812G0700002930.01,TuG1812S0002916200.01	evm.TU.Contig86.176	AT1G13110;AT3G26210;AT1G13080;AT5G24950;AT4G13310;AT3G26320;AT3G26330;	CYP71B7;CYP71B23;CYP71B2;CYP71A15;CYP71A20;CYP71B36;CYP71B37;	camalexin biosynthesis;;camalexin biosynthesis;;camalexin biosynthesis;;linear furanocoumarin biosynthesis;;linear furanocoumarin biosynthesis;;dhurrin biosynthesis;;dhurrin biosynthesis;;	LOC_Os02g17760,LOC_Os02g09250,LOC_Os03g39650,LOC_Os02g09200	,,,		;;;;
	CYP71F8	TraesCS2A02G579700,TraesCS5A02G446500,TraesCS2A02G322500	TraesCS2B02G606900,TraesCS2B02G015400,TraesCS2B02G014800,TraesCS5B02G450800,TraesCS2B02G360300,TraesCS2B02G318800,TraesCS2B02G014600,TraesCS3B02G136200	TraesCS2D02G599100,TraesCS2D02G007300,TraesCS2D02G007200,TraesCS2D02G340600,TraesCS2D02G599000,TraesCS3D02G119000	TraesCSU02G007600	TRIDC2AG049560,TRIDC2AG079530,TRIDC5AG064020,TRIDC7AG078180	TRIDC2BG000640,TRIDC2BG052450,TRIDC2BG087810,TRIDC5BG068640	TuG1812G0200000080.01,TuG1812G0200003883.01,TuG1812G0200006134.01,TuG1812G0300001323.01,TuG1812G0500004647.01	evm.TU.Contig1.354	AT1G13110;AT2G45560;AT3G48310;AT1G13080;AT2G30770;AT3G26330;AT1G11610;AT5G24950;AT4G13310;AT3G48290;AT3G26210;AT5G06900;	CYP71B7;CYP76C1;CYP71A22;CYP71B2;CYP71A13;CYP71B37;CYP71A18;CYP71A15;CYP71A20;CYP71A24;CYP71B23;CYP93D1;	camalexin biosynthesis;;;linear furanocoumarin biosynthesis;;camalexin biosynthesis;;camalexin biosynthesis;linear furanocoumarin biosynthesis;indole-3-acetate biosynthesis II;;dhurrin biosynthesis;;linear furanocoumarin biosynthesis;;linear furanocoumarin biosynthesis;;linear furanocoumarin biosynthesis;;linear furanocoumarin biosynthesis;;camalexin biosynthesis;;;	LOC_Os02g17760,LOC_Os02g09320,LOC_Os02g38940,LOC_Os02g09200,LOC_Os03g39650	,,,,	cytochrome P450, putative, expressed;cytochrome P450 71D10, putative, expressed;cytochrome P450, putative, expressed;cytochrome P450 71D10, putative, expressed;	;;;;;
	CYP71K10	TraesCS7A02G522300,TraesCS2A02G462200	TraesCS2B02G483800,TraesCS7B02G439400,TraesCS4B02G389400	TraesCS2D02G462400,TraesCS2D02G462600,TraesCS7D02G511700		TRIDC2AG065700,TRIDC7AG073230	TRIDC1BG005400,TRIDC2BG070580,TRIDC4BG063180,TRIDC7BG067940	TuG1812G0200005104.01,TuG1812G0200005105.01,TuG1812G0700005618.01	evm.TU.Contig74.18,evm.TU.Contig74.22	AT3G26230;AT3G26210;AT3G48310;AT1G13080;AT3G26270;AT2G45550;AT5G25120;	CYP71B24;CYP71B23;CYP71A22;CYP71B2;CYP71B25;CYP76C4;CYP71B11;	camalexin biosynthesis;;camalexin biosynthesis;;linear furanocoumarin biosynthesis;;camalexin biosynthesis;;camalexin biosynthesis;;;dhurrin biosynthesis;;	LOC_Os06g43420		cytochrome P450, putative, expressed;cytochrome P450, putative, expressed;cytochrome P450, putative, expressed;cytochrome P450 71D10, putative, expressed;;	;
	CYP71K17	TraesCS1A02G246300,TraesCS7A02G521800	TraesCS7B02G439000	TraesCS7D02G511300		TRIDC7AG073160	TRIDC1BG041960	TuG1812G0700005613.01	evm.TU.Contig102_2.106	AT3G26210;AT3G48310;AT3G26280;	CYP71B23;CYP71A22;CYP71B4;	camalexin biosynthesis;;linear furanocoumarin biosynthesis;;camalexin biosynthesis;;	LOC_Os01g27890		cytochrome P450, putative, expressed;	;
	CYP71K18	TraesCS6A02G174900	TraesCS1B02G257000,TraesCS6B02G204400	TraesCS1D02G245600,TraesCS6D02G164000		TRIDC1AG036990,TRIDC6AG025090	TRIDC6BG031420	TuG1812G0100002865.01,TuG1812G0600001849.01	evm.TU.Contig20.86,evm.TU.Contig21.288	AT3G26230;AT3G26210;AT3G26330;AT3G48310;	CYP71B24;CYP71B23;CYP71B37;CYP71A22;	camalexin biosynthesis;;camalexin biosynthesis;;dhurrin biosynthesis;;linear furanocoumarin biosynthesis;;	LOC_Os02g09400,LOC_Os01g27890	,	cytochrome P450, putative, expressed;	;;
	CYP71K20	TraesCS3A02G094700,TraesCS6A02G181000,TraesCS3A02G094500	TraesCS3B02G110200,TraesCS6B02G204500,TraesCS3B02G110000,TraesCS7B02G414300,TraesCS3B02G109900	TraesCS3D02G094700,TraesCS3D02G094900		TRIDC3AG011360,TRIDC3AG011380,TRIDC6AG025230	TRIDC3BG015330,TRIDC3BG015390,TRIDC5BG000850,TRIDC6BG031440,TRIDC7BG065520	TuG1812G0300001048.01,TuG1812G0300001050.01	evm.TU.Contig14.554	AT3G26280;AT3G26330;AT2G30770;AT2G30750;AT3G26230;AT3G26210;	CYP71B4;CYP71B37;CYP71A13;CYP71A12;CYP71B24;CYP71B23;	camalexin biosynthesis;;dhurrin biosynthesis;;camalexin biosynthesis;linear furanocoumarin biosynthesis;indole-3-acetate biosynthesis II;;linear furanocoumarin biosynthesis;;camalexin biosynthesis;;camalexin biosynthesis;;	LOC_Os02g09390,LOC_Os01g27890,LOC_Os02g09400	,,	cytochrome P450, putative, expressed;cytochrome P450, putative, expressed;	;;;
	CYP71K21	TraesCS6A02G174700	TraesCS6B02G203400,TraesCS6B02G203300	TraesCS4D02G017100,TraesCS6D02G163800		TRIDC6AG025120	TRIDC6BG025720,TRIDC6BG031110,TRIDC6BG031130	TuG1812G0600001740.01	evm.TU.Contig205.41,evm.TU.Contig21.291	AT2G30770;AT3G26320;AT3G26330;AT1G13110;AT2G45550;AT3G26280;AT5G24960;	CYP71A13;CYP71B36;CYP71B37;CYP71B7;CYP76C4;CYP71B4;CYP71A14;	camalexin biosynthesis;linear furanocoumarin biosynthesis;indole-3-acetate biosynthesis II;;dhurrin biosynthesis;;dhurrin biosynthesis;;camalexin biosynthesis;;;camalexin biosynthesis;;linear furanocoumarin biosynthesis;;	LOC_Os02g09410,LOC_Os06g43420,LOC_Os02g09330,LOC_Os02g09390,LOC_Os02g09200	,,,,	cytochrome P450, putative, expressed;cytochrome P450, putative, expressed;cytochrome P450, putative, expressed;	;;;;;
	CYP71K22	TraesCS5A02G307600	TraesCS5B02G308200			TRIDC5AG045850	TRIDC5BG049700		evm.TU.Contig45.8	AT3G26300;AT1G13080;AT3G26280;AT5G07990;AT3G26320;	CYP71B34;CYP71B2;CYP71B4;CYP75B1;CYP71B36;	dhurrin biosynthesis;;camalexin biosynthesis;;camalexin biosynthesis;;flavonoid biosynthesis (in equisetum);syringetin biosynthesis;flavonol biosynthesis;leucopelargonidin and leucocyanidin biosynthesis;leucodelphinidin biosynthesis;luteolin biosynthesis;;dhurrin biosynthesis;;	LOC_Os02g09390		cytochrome P450, putative, expressed;cytochrome P450, putative, expressed;cytochrome P450, putative, expressed;cytochrome P450, putative, expressed;cytochrome P450 71D10, putative, expressed;	;
	CYP71K24		TraesCS2B02G070500	TraesCS2D02G058500			TRIDC2BG007310,TRIDC2BG007350,TRIDC2BG007370			AT4G31500;AT1G13110;AT3G26210;AT1G13080;	CYP83B1;CYP71B7;CYP71B23;CYP71B2;	glucosinolate biosynthesis from tryptophan;glucosinolate biosynthesis from phenylalanine;;camalexin biosynthesis;;camalexin biosynthesis;;camalexin biosynthesis;;	LOC_Os06g43430,LOC_Os01g27890	,	cytochrome P450, putative, expressed;	;;
	CYP71K8		TraesCS2B02G003300,TraesCS2B02G003000,TraesCS2B02G003500							AT3G26210;	CYP71B23;	camalexin biosynthesis;;	LOC_Os06g43430		cytochrome P450, putative, expressed;cytochrome P450, putative, expressed;	;
	CYP71L1	TraesCS2A02G019400,TraesCS5A02G552900	TraesCS4B02G388500		TraesCSU02G187900,TraesCSU02G124700	TRIDC2AG002160		TuG1812G0200000223.01,TuG1812G0500005635.01	evm.TU.Contig450.57,evm.TU.Contig443.16	AT3G26180;AT3G26330;AT3G26300;	CYP71B20;CYP71B37;CYP71B34;	camalexin biosynthesis;;dhurrin biosynthesis;;dhurrin biosynthesis;;	LOC_Os03g37080,LOC_Os03g63310	,	cytochrome P450, putative, expressed;	;;
	CYP71M1v1	TraesCS7A02G136500	TraesCS7B02G037400,TraesCS7B02G037600	TraesCS7D02G136400		TRIDC7AG016400	TRIDC7BG005560	TuG1812S0000640100.01	evm.TU.Contig81.70	AT1G13080;AT3G26300;AT3G26160;	CYP71B2;CYP71B34;CYP71B17;	camalexin biosynthesis;;dhurrin biosynthesis;;camalexin biosynthesis;;	LOC_Os03g63310		cytochrome P450, putative, expressed;cytochrome P450 71E1, putative, expressed;	;
	CYP71M3	TraesCS7A02G136400				TRIDC7AG016390		TuG1812G0700001403.01	evm.TU.Contig81.71	AT1G13080;AT3G26330;AT3G26300;	CYP71B2;CYP71B37;CYP71B34;	camalexin biosynthesis;;dhurrin biosynthesis;;dhurrin biosynthesis;;	LOC_Os03g63310,LOC_Os12g32850,LOC_Os07g19210	,,	cytochrome P450 71E1, putative, expressed;	;;;
	CYP71P1	TraesCS6A02G097400,TraesCS5A02G558100	TraesCS4B02G396300,TraesCS6B02G017000,TraesCS6B02G125800	TraesCS6D02G085100	TraesCSU02G029900	TRIDC5AG078600,TRIDC6AG012540	TRIDC4BG063940,TRIDC6BG017710	TuG1812G0600000987.01,TuG1812G0700005917.01	evm.TU.Contig395.9,evm.TU.Contig108.178	AT1G13080;AT3G26330;AT3G26300;AT3G26310;AT1G33720;	CYP71B2;CYP71B37;CYP71B34;CYP71B35;CYP76C6;	camalexin biosynthesis;;dhurrin biosynthesis;;dhurrin biosynthesis;;dhurrin biosynthesis;;;	LOC_Os12g16720	OsSL	cytochrome P450 71E1, putative, expressed;cytochrome P450, putative, expressed;cytochrome P450, putative, expressed;	水稻OsSL 基因编码细胞色素P450 单加氧酶家族的CYP71P1 蛋白。OsSL 催化色胺转变成血清素，而血清素能诱导防御基因的表达和细胞死亡，增加水稻稻瘟病侵染的抗性，从而在水稻先天免疫中发挥重要作用。同时，血清素诱导的防御基因的表达受RacGTPase 途径的介导以及也受G蛋白异源三聚体a亚基的介导（Fujiwara et al. 2010）。;
	CYP71P3a								evm.TU.Contig395.10	AT3G26310;	CYP71B35;	dhurrin biosynthesis;;	LOC_Os12g16720	OsSL	Sekiguchi Lesion Gene;Cytochrome P450 Monooxygenase;	水稻OsSL 基因编码细胞色素P450 单加氧酶家族的CYP71P1 蛋白。OsSL 催化色胺转变成血清素，而血清素能诱导防御基因的表达和细胞死亡，增加水稻稻瘟病侵染的抗性，从而在水稻先天免疫中发挥重要作用。同时，血清素诱导的防御基因的表达受RacGTPase 途径的介导以及也受G蛋白异源三聚体a亚基的介导（Fujiwara et al. 2010）。;
	CYP71Q5	TraesCS7A02G373700	TraesCS7B02G253300	TraesCS7D02G349400		TRIDC7AG052230		TuG1812G0700004074.01	evm.TU.Contig3.520	AT3G26300;	CYP71B34;	dhurrin biosynthesis;;	LOC_Os07g19210		Sekiguchi Lesion Gene;Cytochrome P450 Monooxygenase;	;
	CYP71R4				TraesCSU02G247100			TuG1812S0000353100.01,TuG1812S0000353500.01		AT3G48310;AT2G02580;	CYP71A22;CYP71B9;	linear furanocoumarin biosynthesis;;dhurrin biosynthesis;;	LOC_Os05g43910		cytochrome P450, putative, expressed;	;
	CYP71R7	TraesCS1A02G242000,TraesCS1A02G334800,TraesCS1A02G334700	TraesCS1B02G347800,TraesCS1B02G347700,TraesCS1B02G253600	TraesCS1D02G241900,TraesCS1D02G337300,TraesCS1D02G337200,TraesCS1D02G337100		TRIDC1AG036480,TRIDC1AG049660,TRIDC1AG049680	TRIDC1BG041520,TRIDC1BG056370,TRIDC1BG056390	TuG1812G0100002822.01,TuG1812G0100003795.01	evm.TU.Contig20.17	AT3G48310;AT3G48280;AT3G48290;	CYP71A22;CYP71A25;CYP71A24;	linear furanocoumarin biosynthesis;;linear furanocoumarin biosynthesis;;linear furanocoumarin biosynthesis;;	LOC_Os05g43910,LOC_Os06g15680	,	cytochrome P450, putative, expressed;	;;
	CYP71S4	TraesCS2A02G325100	TraesCS2B02G357200	TraesCS2D02G337800		TRIDC2AG049290	TRIDC2BG052030	TuG1812G0200003852.01	evm.TU.Contig1.406	AT3G48310;AT3G26310;	CYP71A22;CYP71B35;	linear furanocoumarin biosynthesis;;dhurrin biosynthesis;;	LOC_Os04g40470,LOC_Os02g09320	,	cytochrome P450, putative, expressed;cytochrome P450 71A6, putative, expressed;	;;
	CYP71T20	TraesCS3A02G152500,TraesCS3A02G153000,TraesCS3A02G152700,TraesCS3A02G514000,TraesCS1A02G172900,TraesCS4A02G358200	TraesCS1B02G205100,TraesCS3B02G179500,TraesCS5B02G514200,TraesCS3B02G582700,TraesCS3B02G179600,TraesCS1B02G191400	TraesCS3D02G160400,TraesCS3D02G160300,TraesCS1D02G165800,TraesCS1D02G166200,TraesCS3D02G520900,TraesCS3D02G160200,TraesCS5D02G514700		TRIDC1AG026260,TRIDC1AG026390,TRIDC3AG020480,TRIDC3AG020520,TRIDC3AG020540,TRIDC3AG072910,TRIDC4AG053510	TRIDC1BG031990,TRIDC1BG034210,TRIDC3BG030900,TRIDC3BG030930,TRIDC3BG030940,TRIDC3BG084000,TRIDC5BG076730	TuG1812G0100001792.01,TuG1812G0100002069.01,TuG1812G0300001751.01,TuG1812G0300001753.01,TuG1812G0300001755.01,TuG1812G0300005563.01,TuG1812G0400003632.01,TuG1812U0000003000.01	evm.TU.Contig269.25,evm.TU.Contig286.66,evm.TU.Contig51.284,evm.TU.Contig51.283,evm.TU.Contig51.287,evm.TU.Contig13.284,evm.TU.Contig13.289	AT3G48280;AT3G48270;AT5G25120;AT3G48320;AT3G26230;AT2G30770;AT5G24950;AT3G48290;	CYP71A25;CYP71A26;CYP71B11;CYP71A21;CYP71B24;CYP71A13;CYP71A15;CYP71A24;	linear furanocoumarin biosynthesis;;;dhurrin biosynthesis;;linear furanocoumarin biosynthesis;;camalexin biosynthesis;;camalexin biosynthesis;linear furanocoumarin biosynthesis;indole-3-acetate biosynthesis II;;linear furanocoumarin biosynthesis;;linear furanocoumarin biosynthesis;;	LOC_Os01g12740,LOC_Os01g12760,LOC_Os01g12750,LOC_Os01g12770	,,,	cytochrome P450, putative, expressed;cytochrome P450, putative, expressed;	;;;;
	CYP71U4v2	TraesCS7A02G215500,TraesCS2A02G014900,TraesCS3A02G074500,TraesCS2A02G020700,TraesCS2A02G429700,TraesCS2A02G053300	TraesCS2B02G006900,TraesCS7B02G122500	TraesCS7D02G217300,TraesCS2D02G016000,TraesCS2D02G021500		TRIDC2AG001650,TRIDC2AG005790,TRIDC3AG008820		TuG1812G0200000495.01,TuG1812G0200000089.01,TuG1812G0200004825.01,TuG1812G0700002281.01	evm.TU.Contig14.199,evm.TU.Contig320.62,evm.TU.Contig407.30	AT3G48280;AT1G33730;AT2G45580;AT3G48310;AT2G45570;AT1G13110;AT1G13080;AT2G45550;AT3G26210;AT4G37330;AT5G06900;	CYP71A25;CYP76C5;CYP76C3;CYP71A22;CYP76C2;CYP71B7;CYP71B2;CYP76C4;CYP71B23;CYP81D4;CYP93D1;	linear furanocoumarin biosynthesis;;;;linear furanocoumarin biosynthesis;;;camalexin biosynthesis;;camalexin biosynthesis;;;camalexin biosynthesis;;;;	LOC_Os02g17760,LOC_Os03g39760,LOC_Os02g09320,LOC_Os02g09200	,,,	cytochrome P450, putative, expressed;cytochrome P450, putative, expressed;cytochrome P450, putative, expressed;cytochrome P450, putative, expressed;	;;;;
	CYP71V11	TraesCS4A02G277900	TraesCS4B02G035200	TraesCS4D02G033200		TRIDC4AG043080	TRIDC4BG005800		evm.TU.Contig115.207	AT3G26330;	CYP71B37;	dhurrin biosynthesis;;	LOC_Os09g10340		cytochrome P450, putative, expressed;cytochrome P450, putative, expressed;cytochrome P450, putative, expressed;cytochrome P450 71D10, putative, expressed;	;
	CYP71V15	TraesCS3A02G077300,TraesCS3A02G074300,TraesCS6A02G114800	TraesCS3B02G091400,TraesCS6B02G061100,TraesCS5B02G384900,TraesCS6B02G142400	TraesCS3D02G077400,TraesCS4D02G190500,TraesCS6D02G103300,TraesCS2D02G289000		TRIDC3AG008810,TRIDC3AG009200,TRIDC6AG015100,TRIDC7AG000910	TRIDC2BG045220,TRIDC3BG012130,TRIDC3BG012840,TRIDC5BG059760,TRIDC6BG007840,TRIDC6BG020510	TuG1812G0300000876.01,TuG1812G0600001177.01	evm.TU.Contig14.249,evm.TU.Contig88.155,evm.TU.Contig88.157	AT3G26330;AT3G26210;AT3G26230;AT4G13310;AT3G26300;AT3G53280;AT5G42590;AT2G30770;AT4G13290;AT1G13110;	CYP71B37;CYP71B23;CYP71B24;CYP71A20;CYP71B34;CYP71B5;CYP71A16;CYP71A13;CYP71A19;CYP71B7;	dhurrin biosynthesis;;camalexin biosynthesis;;camalexin biosynthesis;;linear furanocoumarin biosynthesis;;dhurrin biosynthesis;;camalexin biosynthesis;;linear furanocoumarin biosynthesis;;camalexin biosynthesis;linear furanocoumarin biosynthesis;indole-3-acetate biosynthesis II;;linear furanocoumarin biosynthesis;;camalexin biosynthesis;;	LOC_Os09g10340,LOC_Os02g12550,LOC_Os12g44290,LOC_Os02g12540	,,,	cytochrome P450, putative, expressed;	;;;;
	CYP71V9v1	TraesCS7A02G010100,TraesCS4A02G485100,TraesCS5A02G381100	TraesCS5B02G384800	TraesCS5D02G391000		TRIDC4AG072100,TRIDC5AG055720,TRIDC7AG000890	TRIDC5BG059750	TuG1812G0500004098.01,TuG1812G0700000123.01,TuG1812G0700000124.01,TuG1812G0700000126.01	evm.TU.Contig14.197,evm.TU.Contig226.53	AT3G26330;AT3G48300;AT3G48320;	CYP71B37;CYP71A23;CYP71A21;	dhurrin biosynthesis;;linear furanocoumarin biosynthesis;;linear furanocoumarin biosynthesis;;	LOC_Os09g10340,LOC_Os12g44290	,	cytochrome P450, putative, expressed;cytochrome P450, putative, expressed;cytochrome P450, putative, expressed;cytochrome P450, putative, expressed;	;;
	CYP71W1	TraesCS5A02G056600,TraesCS5A02G056500	TraesCS5B02G060300,TraesCS5B02G060200	TraesCS5D02G067700,TraesCS5D02G067800		TRIDC5AG008660,TRIDC5AG008700	TRIDC5BG009930,TRIDC5BG009940	TuG1812G0500000662.01,TuG1812S0001555100.01	evm.TU.Contig42.278	AT3G26330;AT5G25180;AT4G13310;	CYP71B37;CYP71B14;CYP71A20;	dhurrin biosynthesis;;dhurrin biosynthesis;;linear furanocoumarin biosynthesis;;	LOC_Os03g39650		cytochrome P450, putative, expressed;cytochrome P450, putative, expressed;	;
	CYP71W8	TraesCS2A02G005800,TraesCS5A02G429200,TraesCS6A02G090700	TraesCS2B02G017000,TraesCS6B02G118800	TraesCS5D02G437300,TraesCS6D02G079000,TraesCS2D02G005800		TRIDC5AG062010,TRIDC6AG011250	TRIDC2BG000610,TRIDC6BG016890	TuG1812G0200000076.01,TuG1812G0200000075.01,TuG1812G0500004549.01,TuG1812G0600000933.01,TuG1812U0000126600.01	evm.TU.Contig108.37,evm.TU.Contig120_1.152,evm.TU.Contig86.209	AT3G26320;AT1G13080;AT3G48310;AT2G45560;AT5G42590;AT3G26230;AT3G26210;	CYP71B36;CYP71B2;CYP71A22;CYP76C1;CYP71A16;CYP71B24;CYP71B23;	dhurrin biosynthesis;;camalexin biosynthesis;;linear furanocoumarin biosynthesis;;;linear furanocoumarin biosynthesis;;camalexin biosynthesis;;camalexin biosynthesis;;	LOC_Os03g39760,LOC_Os03g39690	,	cytochrome P450, putative, expressed;	;;
	CYP71X18	TraesCS2A02G078200,TraesCS6A02G144600,TraesCS6A02G144200,TraesCS4A02G451400,TraesCS7A02G037400,TraesCS6A02G143700,TraesCS1A02G243600	TraesCS6B02G172600,TraesCS6B02G172000,TraesCS6B02G172700	TraesCS6D02G133000,TraesCS1D02G243600,TraesCS4D02G351900,TraesCS6D02G133500,TraesCS7D02G034100,TraesCS6D02G052700,TraesCS6D02G133400		TRIDC1AG036700,TRIDC6AG019630,TRIDC6AG019760,TRIDC6AG019820,TRIDC7AG003680	TRIDC6BG025710,TRIDC6BG025790,TRIDC6BG025800	TuG1812G0400002407.01,TuG1812G0600001527.01,TuG1812G0600001498.01,TuG1812G0600001534.01,TuG1812G0700000407.01	evm.TU.Contig121.8,evm.TU.Contig205.46,evm.TU.Contig205.31,evm.TU.Contig246.32,evm.TU.Contig20.48,evm.TU.Contig392.24	AT3G26230;AT3G26280;AT3G26270;AT3G48280;AT2G24180;AT3G48310;AT4G13290;AT3G26210;AT3G26300;AT2G45550;	CYP71B24;CYP71B4;CYP71B25;CYP71A25;CYP71B6;CYP71A22;CYP71A19;CYP71B23;CYP71B34;CYP76C4;	camalexin biosynthesis;;camalexin biosynthesis;;camalexin biosynthesis;;linear furanocoumarin biosynthesis;;dhurrin biosynthesis;;linear furanocoumarin biosynthesis;;linear furanocoumarin biosynthesis;;camalexin biosynthesis;;dhurrin biosynthesis;;;	LOC_Os02g09250,LOC_Os02g09200,LOC_Os02g09220,LOC_Os02g09260,LOC_Os02g09290,LOC_Os02g09330,LOC_Os02g38930	,,,,,,	cytochrome P450, putative, expressed;cytochrome P450, putative, expressed;	;;;;;;;
	CYP71X20	TraesCS2A02G078300,TraesCS2A02G078100	TraesCS2B02G093200,TraesCS2B02G093100,TraesCS2B02G093300		TraesCSU02G025100,TraesCSU02G025000	TRIDC2AG008680	TRIDC2BG010460	TuG1812G0200000795.01,TuG1812G0200000794.01,TuG1812G0200000805.01	evm.TU.Contig119.121,evm.TU.Contig119.122	AT3G48320;AT3G26230;AT3G26210;AT2G45550;AT1G13080;AT4G13310;AT3G26280;	CYP71A21;CYP71B24;CYP71B23;CYP76C4;CYP71B2;CYP71A20;CYP71B4;	linear furanocoumarin biosynthesis;;camalexin biosynthesis;;camalexin biosynthesis;;;camalexin biosynthesis;;linear furanocoumarin biosynthesis;;camalexin biosynthesis;;	LOC_Os02g09260,LOC_Os02g09250,LOC_Os02g09200	,,	cytochrome P450 71D10, putative, expressed;cytochrome P450 71D10, putative, expressed;cytochrome P450, putative, expressed;cytochrome P450 71A1, putative, expressed;cytochrome P450 71D10, putative, expressed;cytochrome P450, putative, expressed;cytochrome P450 71D7, putative, expressed;	;;;
	CYP71X4	TraesCS6A02G180400	TraesCS6B02G205100	TraesCS6D02G164800		TRIDC6AG025290	TRIDC6BG031520		evm.TU.Contig21.274	AT4G13310;AT3G26210;AT3G48310;	CYP71A20;CYP71B23;CYP71A22;	linear furanocoumarin biosynthesis;;camalexin biosynthesis;;linear furanocoumarin biosynthesis;;	LOC_Os02g09290		cytochrome P450 71A1, putative, expressed;cytochrome P450 71D10, putative, expressed;cytochrome P450 71D10, putative, expressed;	;
	CYP71X5	TraesCS6A02G180100	TraesCS2B02G136600,TraesCS6B02G205300,TraesCS2B02G136500	TraesCS6D02G165100		TRIDC6AG025360	TRIDC2BG017040,TRIDC6BG031590	TuG1812G0600001888.01	evm.TU.Contig21.268_evm.TU.Contig21.269	AT5G25120;AT3G48280;AT3G26310;AT2G45550;AT1G11610;AT4G13290;AT3G26230;	CYP71B11;CYP71A25;CYP71B35;CYP76C4;CYP71A18;CYP71A19;CYP71B24;	dhurrin biosynthesis;;linear furanocoumarin biosynthesis;;dhurrin biosynthesis;;;linear furanocoumarin biosynthesis;;linear furanocoumarin biosynthesis;;camalexin biosynthesis;;	LOC_Os02g09240,LOC_Os02g09220,LOC_Os02g38940,LOC_Os02g09270,LOC_Os02g09290	,,,,	cytochrome P450 71D10, putative, expressed;	;;;;;
	CYP71X6P	TraesCS6A02G179900	TraesCS6B02G205400			TRIDC6AG025390	TRIDC2BG012740,TRIDC6BG031680	TuG1812G0600001886.01		AT3G26300;AT3G26230;AT3G26210;AT5G25180;	CYP71B34;CYP71B24;CYP71B23;CYP71B14;	dhurrin biosynthesis;;camalexin biosynthesis;;camalexin biosynthesis;;dhurrin biosynthesis;;	LOC_Os02g09220,LOC_Os02g09260,LOC_Os02g09200,LOC_Os02g09250	,,,	cytochrome P450 71D8, putative, expressed;cytochrome P450, putative, expressed;cytochrome P450, putative, expressed;cytochrome P450 71A1, putative, expressed;cytochrome P450 71D10, putative, expressed;	;;;;
	CYP71Y11	TraesCS7A02G522800	TraesCS7B02G439800,TraesCS5B02G411200,TraesCS7B02G439700	TraesCS3D02G082000,TraesCS7D02G511900,TraesCS1D02G403200,TraesCS5D02G416200,TraesCS3D02G081800,TraesCS7D02G512000		TRIDC3AG009760,TRIDC7AG073240	TRIDC5BG063190,TRIDC7BG069470	TuG1812G0100004323.01,TuG1812G0700005628.01	evm.TU.Contig14.328,evm.TU.Contig14.329,evm.TU.Contig102_2.113,evm.TU.Contig102_2.112,evm.TU.Contig109.158,evm.TU.Contig109.161	AT1G11610;AT2G30750;AT2G30770;AT5G25120;AT3G26230;AT2G45560;AT3G26280;	CYP71A18;CYP71A12;CYP71A13;CYP71B11;CYP71B24;CYP76C1;CYP71B4;	linear furanocoumarin biosynthesis;;linear furanocoumarin biosynthesis;;camalexin biosynthesis;linear furanocoumarin biosynthesis;indole-3-acetate biosynthesis II;;dhurrin biosynthesis;;camalexin biosynthesis;;;camalexin biosynthesis;;	LOC_Os06g43384,LOC_Os06g43350,LOC_Os06g43370	,,	cytochrome P450, putative, expressed;cytochrome P450 71A1, putative, expressed;cytochrome P450 71D10, putative, expressed;cytochrome P450 71D10, putative, expressed;	;;;
	CYP71Y12	TraesCS3A02G074400,TraesCS5A02G540200,TraesCS3A02G152100,TraesCS4A02G091400,TraesCS1A02G395100,TraesCS1A02G394900,TraesCS2A02G565700,TraesCS1A02G395000,TraesCS2A02G006300	TraesCS3B02G539500,TraesCS4B02G006000,TraesCS1B02G423300,TraesCS1B02G423400,TraesCS1B02G423200,TraesCS2B02G574900	TraesCS1D02G403100,TraesCS4D02G363500,TraesCS1D02G403300,TraesCS4D02G005700		TRIDC1AG057990,TRIDC1AG058000,TRIDC1AG058020,TRIDC2AG000020,TRIDC2AG081350,TRIDC3AG020440,TRIDC4AG012410	TRIDC1BG066850,TRIDC1BG066870,TRIDC1BG066880,TRIDC1BG066920,TRIDC2BG083070,TRIDC3BG075990,TRIDC3BG076000,TRIDC3BG076020,TRIDC3BG078190,TRIDC4BG000660,TRIDC4BG038060,TRIDC4BG056690,TRIDC4BG056700	TuG1812G0100004322.01,TuG1812G0100004326.01,TuG1812G0200006391.01,TuG1812G0200006390.01,TuG1812G0300001745.01,TuG1812G0400002514.01	evm.TU.Contig121.182,evm.TU.Contig77.111,evm.TU.Contig307.71,evm.TU.Contig206.35,evm.TU.Contig206.34	AT2G24180;AT5G24950;AT2G30750;AT1G11610;AT3G26210;AT3G26280;AT2G45560;AT2G30770;AT5G42590;AT2G45550;AT1G13080;AT3G26300;AT5G58290;	CYP71B6;CYP71A15;CYP71A12;CYP71A18;CYP71B23;CYP71B4;CYP76C1;CYP71A13;CYP71A16;CYP76C4;CYP71B2;CYP71B34;regulatory particle triple-A ATPase 3;	dhurrin biosynthesis;;linear furanocoumarin biosynthesis;;linear furanocoumarin biosynthesis;;linear furanocoumarin biosynthesis;;camalexin biosynthesis;;camalexin biosynthesis;;;camalexin biosynthesis;linear furanocoumarin biosynthesis;indole-3-acetate biosynthesis II;;linear furanocoumarin biosynthesis;;;camalexin biosynthesis;;dhurrin biosynthesis;;;	LOC_Os06g43520,LOC_Os06g43350,LOC_Os06g43370,LOC_Os06g43384,LOC_Os06g43410,LOC_Os02g21970	,,,,,	cytochrome P450, putative, expressed;cytochrome P450, putative, expressed;cytochrome P450, putative, expressed;	;;;;;;
	CYP71Y13	TraesCS7A02G403700,TraesCS7A02G403600	TraesCS7B02G303200,TraesCS7B02G303100	TraesCS7D02G397000,TraesCS7D02G397100		TRIDC7AG056170,TRIDC7AG056180	TRIDC7BG048530	TuG1812G0700004367.01,TuG1812G0700004366.01	evm.TU.Contig56_1.102,evm.TU.Contig56_1.104	AT5G06900;	CYP93D1;	;	LOC_Os06g41070		;cytochrome P450, putative, expressed;cytochrome P450, putative, expressed;cytochrome P450, putative, expressed;cytochrome P450, putative, expressed;;	;
CYP73	CYP73A17	TraesCS3A02G136100	TraesCS3B02G154000	TraesCS3D02G136900		TRIDC3AG017760	TRIDC3BG021800	TuG1812G0300001552.01	evm.TU.Contig376.21	AT2G30490;	CYP73A5;	phenylpropanoid biosynthesis, initial reactions;suberin monomers biosynthesis;;	LOC_Os05g25640		cytochrome P450, putative, expressed;	;
	CYP73A34	TraesCS5A02G534000	TraesCS4B02G365100		TraesCSU02G138300	TRIDC5AG075700	TRIDC4BG060950	TuG1812G0500005420.01	evm.TU.Contig121.104	AT2G30490;	CYP73A5;	phenylpropanoid biosynthesis, initial reactions;suberin monomers biosynthesis;;	LOC_Os05g25640		cytochrome P450, putative, expressed;	;
	CYP73A39	TraesCS7A02G398900	TraesCS7B02G299500,TraesCS2B02G182500	TraesCS7D02G393100,TraesCS2D02G162800		TRIDC7AG055560	TRIDC2BG023660,TRIDC7BG047960	TuG1812G0700004357.01	evm.TU.Contig56_1.19,evm.TU.Contig16.355	AT2G30490;	CYP73A5;	phenylpropanoid biosynthesis, initial reactions;suberin monomers biosynthesis;;	LOC_Os02g26810		cytochrome P450, putative, expressed;	;
	CYP73A93	TraesCS3A02G342900	TraesCS3B02G375100,TraesCS2B02G317700	TraesCS3D02G336900,TraesCS2D02G300200		TRIDC3AG049450	TRIDC2BG046410,TRIDC3BG055720	TuG1812G0300003827.01	evm.TU.Contig93.70,evm.TU.Contig40.246	AT2G30490;	CYP73A5;	phenylpropanoid biosynthesis, initial reactions;suberin monomers biosynthesis;;	LOC_Os01g60450		cytochrome P450, putative, expressed;	;
CYP75	CYP75A11	TraesCS4A02G446300,TraesCS6A02G369700,TraesCS7A02G041200,TraesCS4A02G446400,TraesCS6A02G005400	TraesCS6B02G011200,TraesCS2B02G531600,TraesCS6B02G405900,TraesCS6B02G011000,TraesCS6B02G406400	TraesCS7D02G036900,TraesCS2D02G504100,TraesCS6D02G008100		TRIDC2AG070830,TRIDC4AG066150,TRIDC6AG000700,TRIDC6AG055150,TRIDC7AG004130	TRIDC2BG076560,TRIDC6BG001280,TRIDC6BG064560,TRIDC6BG064640	TuG1812G0200005472.01,TuG1812G0200005473.01,TuG1812G0600000078.01,TuG1812G0600003939.01,TuG1812G0700000499.01	evm.TU.Contig371.37_evm.TU.Contig371.36,evm.TU.Contig371.34,evm.TU.Contig203.141,evm.TU.Contig23.425,evm.TU.Contig420.33	AT5G07990;	CYP75B1;	flavonoid biosynthesis (in equisetum);syringetin biosynthesis;flavonol biosynthesis;leucopelargonidin and leucocyanidin biosynthesis;leucodelphinidin biosynthesis;luteolin biosynthesis;;	LOC_Os03g25150		cytochrome P450, putative, expressed;	;
	CYP75A49			TraesCS4D02G224700,TraesCS6D02G353200		TRIDC4AG033620		TuG1812S0000613700.01	evm.TU.Contig203.136,evm.TU.Contig276.63	AT5G07990;	CYP75B1;	flavonoid biosynthesis (in equisetum);syringetin biosynthesis;flavonol biosynthesis;leucopelargonidin and leucocyanidin biosynthesis;leucodelphinidin biosynthesis;luteolin biosynthesis;;	LOC_Os03g25150			;
	CYP75B11	TraesCS7A02G411700	TraesCS7B02G310900,TraesCS6B02G018800	TraesCS6D02G015200,TraesCS7D02G404900		TRIDC7AG057400	TRIDC7BG049820	TuG1812G0700004460.01	evm.TU.Contig698.1,evm.TU.Contig191.79	AT5G07990;AT5G52450;	CYP75B1;MATE efflux family protein;	flavonoid biosynthesis (in equisetum);syringetin biosynthesis;flavonol biosynthesis;leucopelargonidin and leucocyanidin biosynthesis;leucodelphinidin biosynthesis;luteolin biosynthesis;;;	LOC_Os10g16974,LOC_Os06g49310	,		;;
	CYP75B3	TraesCS1A02G442300		TraesCS1D02G450100		TRIDC1AG064860		TuG1812G0100004862.01	evm.TU.Contig488.28	AT5G07990;	CYP75B1;	flavonoid biosynthesis (in equisetum);syringetin biosynthesis;flavonol biosynthesis;leucopelargonidin and leucocyanidin biosynthesis;leucodelphinidin biosynthesis;luteolin biosynthesis;;	LOC_Os10g17260		cytochrome P450, putative, expressed;;	;
	CYP75B51		TraesCS1B02G476400,TraesCS2B02G613200				TRIDC1BG074020,TRIDC2BG088640			AT5G07990;	CYP75B1;	flavonoid biosynthesis (in equisetum);syringetin biosynthesis;flavonol biosynthesis;leucopelargonidin and leucocyanidin biosynthesis;leucodelphinidin biosynthesis;luteolin biosynthesis;;	LOC_Os10g17260		cytochrome P450, putative, expressed;	;
	CYP75B54	TraesCS6A02G012600		TraesCS6D02G015300		TRIDC6AG001340	TRIDC6BG002010		evm.TU.Contig191.78	AT5G07990;	CYP75B1;	flavonoid biosynthesis (in equisetum);syringetin biosynthesis;flavonol biosynthesis;leucopelargonidin and leucocyanidin biosynthesis;leucodelphinidin biosynthesis;luteolin biosynthesis;;	LOC_Os10g16974		cytochrome P450, putative, expressed;	;
	CYP75B75	TraesCS1A02G442200								AT5G07990;	CYP75B1;	flavonoid biosynthesis (in equisetum);syringetin biosynthesis;flavonol biosynthesis;leucopelargonidin and leucocyanidin biosynthesis;leucodelphinidin biosynthesis;luteolin biosynthesis;;	LOC_Os10g17260		cytochrome P450, putative, expressed;	;
CYP76	CYP76AS1	TraesCS2A02G005900	TraesCS2B02G016500	TraesCS6D02G043700,TraesCS2D02G005700			TRIDC2BG000540	TuG1812G0200000074.01	evm.TU.Contig86.211	AT2G45570;AT3G61040;	CYP76C2;CYP76C7;	;;	LOC_Os09g27500,LOC_Os09g27510	,	cytochrome P450, putative, expressed;	;;
	CYP76H	TraesCS2A02G530200,TraesCS2A02G530100,TraesCS2A02G546200	TraesCS2B02G559700	TraesCS2D02G531900		TRIDC2AG076300		TuG1812G0200005771.01		AT1G33730;AT2G45570;AT1G33720;AT3G61040;	CYP76C5;CYP76C2;CYP76C6;CYP76C7;	;;;;	LOC_Os10g08540,LOC_Os10g08319	,	cytochrome P450, putative, expressed;cytochrome P450, putative, expressed;	;;
	CYP76H1	TraesCS7A02G271200,TraesCS4A02G308600	TraesCS7B02G169500,TraesCS4B02G005900	TraesCS7D02G271600		TRIDC7AG035610	TRIDC4BG000670,TRIDC7BG026780	TuG1812G0400000094.01,TuG1812G0700002873.01	evm.TU.Contig307.73,evm.TU.Contig38_2_2.51	AT4G12300;AT2G45550;AT2G45570;AT4G12320;	CYP706A4;CYP76C4;CYP76C2;CYP706A6;	;;;;	LOC_Os08g43440,LOC_Os03g14400,LOC_Os03g14420	,,	;cytochrome P450, putative, expressed;	;;;
	CYP76H20	TraesCS3A02G370400	TraesCS3B02G402500,TraesCS3B02G402600	TraesCS3D02G363400,TraesCS3D02G363500		TRIDC3AG053260	TRIDC3BG059930	TuG1812G0300002525.01,TuG1812G0300002318.01,TuG1812G0300004081.01	evm.TU.Contig12.243,evm.TU.Contig12.242	AT2G45560;AT2G45570;	CYP76C1;CYP76C2;	;;	LOC_Os03g14420,LOC_Os03g14400	,	cytochrome P450, putative, expressed;cytochrome P450, putative, expressed;cytochrome P450, putative, expressed;	;;
	CYP76H21	TraesCS4A02G376100,TraesCS2A02G529900,TraesCS2A02G546400,TraesCS7A02G077500,TraesCS2A02G546600	TraesCS2B02G577400,TraesCS2B02G560400,TraesCS2B02G559600,TraesCS2B02G577200,TraesCS2B02G577100	TraesCS2D02G547400,TraesCS7D02G415600,TraesCS7D02G073100,TraesCS2D02G547500,TraesCS2D02G547700		TRIDC2AG074210,TRIDC2AG076330,TRIDC2AG076340,TRIDC4AG061110,TRIDC7AG008890	TRIDC2BG080910,TRIDC2BG083550	TuG1812G0200005864.01,TuG1812G0200005865.01,TuG1812G0200005866.01,TuG1812G0200005896.01,TuG1812G0700000990.01,TuG1812G0200005768.01	evm.TU.Contig146.136,evm.TU.Contig146.135,evm.TU.Contig279.16,evm.TU.Contig156.125	AT2G45570;AT3G61040;AT2G45580;AT2G45560;AT1G33720;	CYP76C2;CYP76C7;CYP76C3;CYP76C1;CYP76C6;	;;;;;	LOC_Os10g08474,LOC_Os10g08319,LOC_Os10g08540,LOC_Os10g08230,LOC_Os08g12990	,,,,	cytochrome P450, putative, expressed;cytochrome P450, putative, expressed;	;;;;;
	CYP76H23	TraesCS2A02G530000,TraesCS2A02G546500		TraesCS7D02G415700			TRIDC2BG080980,TRIDC2BG083570,TRIDC2BG083580	TuG1812S0000251600.01	evm.TU.Contig146.133,evm.TU.Contig156.127,evm.TU.Contig156.128	AT3G61040;AT2G45570;	CYP76C7;CYP76C2;	;;	LOC_Os10g08230,LOC_Os10g08474,LOC_Os10g08319,LOC_Os10g08540	,,,	cytochrome P450, putative, expressed;cytochrome P450, putative, expressed;;;;	;;;;
	CYP76H3	TraesCS4A02G469700,TraesCS7A02G023100		TraesCS7D02G019900		TRIDC4AG069090,TRIDC7AG002080		TuG1812G0700000278.01	evm.TU.Contig7_1_1.2	AT2G45550;AT2G45570;	CYP76C4;CYP76C2;	;;	LOC_Os03g14400		;cytochrome P450, putative, expressed;cytochrome P450, putative, expressed;;	;
	CYP76H6		TraesCS7B02G469000	TraesCS7D02G532100		TRIDC2AG076310,TRIDC7AG076120	TRIDC5BG002480,TRIDC7BG072900	TuG1812G0700005830.01,TuG1812G0300005459.01	evm.TU.Contig310.62	AT2G30750;AT1G33720;AT5G24960;AT3G48310;AT5G42590;AT3G26210;AT1G13110;	CYP71A12;CYP76C6;CYP71A14;CYP71A22;CYP71A16;CYP71B23;CYP71B7;	linear furanocoumarin biosynthesis;;;linear furanocoumarin biosynthesis;;linear furanocoumarin biosynthesis;;linear furanocoumarin biosynthesis;;camalexin biosynthesis;;camalexin biosynthesis;;	LOC_Os06g43384,LOC_Os10g08540,LOC_Os06g43350,LOC_Os06g43410	,,,	cytochrome P450, putative, expressed;	;;;;
	CYP76K1	TraesCS5A02G233100	TraesCS5B02G231600	TraesCS5D02G240000		TRIDC5AG036960	TRIDC5BG038920	TuG1812G0500002632.01	evm.TU.Contig2.253	AT2G45550;	CYP76C4;	;	LOC_Os09g27510		cytochrome P450, putative, expressed;;cytochrome P450, putative, expressed;;	;
	CYP76L1	TraesCS5A02G233000	TraesCS5B02G231500	TraesCS5D02G239900		TRIDC5AG036950	TRIDC5BG038910	TuG1812G0500002631.01	evm.TU.Contig2.252	AT2G45550;	CYP76C4;	;	LOC_Os09g27500		cytochrome P450, putative, expressed;	;
	CYP76L2P	TraesCS5A02G175100	TraesCS5B02G174200	TraesCS5D02G181300,TraesCS5D02G181200		TRIDC5AG028620	TRIDC5BG030300	TuG1812G0500002035.01	evm.TU.Contig0.284_evm.TU.Contig0.283	AT2G45560;AT2G45570;	CYP76C1;CYP76C2;	;;	LOC_Os09g27500		cytochrome P450, putative, expressed;	;
	CYP76M13	TraesCS7A02G130900	TraesCS6B02G017100,TraesCS6B02G016900				TRIDC6BG005740		evm.TU.Contig81.160,evm.TU.Contig349.2	AT1G33720;AT2G45550;AT2G45570;	CYP76C6;CYP76C4;CYP76C2;	;;;	LOC_Os12g09790		cytochrome P450, putative, expressed;	;
	CYP76M2	TraesCS6A02G058400	TraesCS6B02G038900,TraesCS6B02G074100	TraesCS6D02G057800,TraesCS2D02G238400,TraesCS2D02G238500,TraesCS7D02G095500		TRIDC6AG006910	TRIDC6BG004790,TRIDC6BG009760	TuG1812G0200000137.01	evm.TU.Contig394.22,evm.TU.Contig394.14,evm.TU.Contig193.13,evm.TU.Contig86.145,evm.TU.Contig86.144,evm.TU.Contig61.120,evm.TU.Contig61.116,evm.TU.Contig61.113	AT2G45570;AT4G12320;AT2G45550;	CYP76C2;CYP706A6;CYP76C4;	;;;	LOC_Os08g39730,LOC_Os08g39694,LOC_Os06g30640	,,	cytochrome P450, putative, expressed;	;;;
	CYP76M9	TraesCS4A02G398800,TraesCS2A02G008100,TraesCS7A02G101300,TraesCS4A02G399000,TraesCS2A02G008000		TraesCS7D02G095700		TRIDC2AG000800,TRIDC2AG000810,TRIDC4AG057150,TRIDC4AG057160		TuG1812G0200000136.01,TuG1812G0700001057.01	evm.TU.Contig193.15	AT2G45550;AT2G45560;AT2G45570;	CYP76C4;CYP76C1;CYP76C2;	;;;	LOC_Os08g39730,LOC_Os06g30640	,	cytochrome P450, putative, expressed;cytochrome P450, putative, expressed;cytochrome P450, putative, expressed;	;;
	CYP76P3	TraesCS1A02G047300	TraesCS1B02G061800	TraesCS7D02G038600,TraesCS1D02G048300		TRIDC1AG006310	TRIDC1BG007940		evm.TU.Contig295.22,evm.TU.Contig105.17.1	AT2G45550;AT1G33720;AT2G45570;AT2G45580;AT3G52970;	CYP76C4;CYP76C6;CYP76C2;CYP76C3;CYP76G1;	;;;;&omega;- hydroxylation of laurate;;	LOC_Os12g09500,LOC_Os10g21050,LOC_Os10g21060	,,	cytochrome P450, putative, expressed;cytochrome P450, putative, expressed;	;;;
	CYP76Q2	TraesCS2A02G490500	TraesCS2B02G519000	TraesCS2D02G491000		TRIDC2AG069250	TRIDC2BG074970	TuG1812G0200005377.01	evm.TU.Contig190.111	AT2G45570;	CYP76C2;	;	LOC_Os06g19070		cytochrome P450, putative, expressed;cytochrome P450, putative, expressed;cytochrome P450, putative, expressed;	;
	CYP76V1	TraesCS1A02G076700		TraesCS1D02G078900		TRIDC1AG010660		TuG1812G0100000947.01	evm.TU.Contig187.4	AT2G45580;AT3G61040;	CYP76C3;CYP76C7;	;;	LOC_Os03g14400		cytochrome P450, putative, expressed;	;
CYP77	CYP77A18	TraesCS2A02G292400,TraesCS7A02G455300	TraesCS2B02G573300,TraesCS2B02G308900,TraesCS7B02G355700	TraesCS2D02G290300,TraesCS7D02G444200		TRIDC2AG042320,TRIDC7AG063330	TRIDC1BG000690,TRIDC2BG045420,TRIDC2BG082890,TRIDC7BG056760	TuG1812G0200003285.01,TuG1812G0700004912.01	evm.TU.Contig39.50,evm.TU.Contig4.495	AT5G04660;AT1G11600;AT5G04630;	CYP77A4;CYP77B1;CYP77A9;	poly-hydroxy fatty acids biosynthesis;rosmarinic acid biosynthesis I;;syringetin biosynthesis;flavonol biosynthesis;leucopelargonidin and leucocyanidin biosynthesis;leucodelphinidin biosynthesis;luteolin biosynthesis;;syringetin biosynthesis;flavonol biosynthesis;leucopelargonidin and leucocyanidin biosynthesis;leucodelphinidin biosynthesis;luteolin biosynthesis;;	LOC_Os04g33370,LOC_Os06g46680	,	cytochrome P450, putative, expressed;	;;
CYP78	CYP78A133	TraesCS2A02G175700	TraesCS2B02G201900	TraesCS2D02G183000	CYP78A5	TRIDC2AG022440	TRIDC2BG025790	TuG1812G0200001784.01	evm.TU.Contig15.138	AT1G74110;	CYP78A10;	&omega;-hydroxylation of caprate and laurate;&omega;- hydroxylation of laurate;;	LOC_Os07g41240	GE; CYP78A13; BG2	cytochrome P450, putative, expressed;cytochrome P450, putative, expressed;	GE在每个组织中的功能不尽相同，在胚中控制细胞大小，在胚乳中调节细胞凋亡；胚和胚乳间的互作决定了胚/胚乳大小平衡（Nagasawa et al. 2013）;GE调控水稻胚发育、茎顶端分生组织维持和籽粒产量（Yang et al. 2013）;CYP78A13激活能促进细胞增殖，有增加株高并提高籽粒产量的潜力（XU et al. 2015）;CYP78A13在短链脂肪酸代谢中发挥作用，bg2-D的羟基乙酸和棕榈酸含量增加38.0%和60.3%（XU et al. 2015);GE主要在胚和胚乳组织表面表达，其表达受负反馈调节（Nagasawa et al. 2013; Yang et al. 2013）
	CYP78A16	TraesCS7A02G270700,TraesCS5A02G502000,TraesCS5A02G316600	TraesCS7B02G168800,TraesCS4B02G330500,TraesCS5B02G317200	TraesCS4D02G327400,TraesCS7D02G271100,TraesCS5D02G322900	TaCYP78A3	TRIDC5AG046900,TRIDC5AG071460,TRIDC7AG035540	TRIDC4BG055420,TRIDC5BG050710,TRIDC7BG026660	TuG1812G0500003571.01,TuG1812G0700002908.01	evm.TU.Contig38_2_2.38,evm.TU.Contig45.174,evm.TU.Contig67.204	AT2G46660;AT3G61880;AT1G01190;	CYP78A6;CYP78A9;CYP78A8;	syringetin biosynthesis;flavonol biosynthesis;leucopelargonidin and leucocyanidin biosynthesis;leucodelphinidin biosynthesis;luteolin biosynthesis;;syringetin biosynthesis;flavonol biosynthesis;leucopelargonidin and leucocyanidin biosynthesis;leucodelphinidin biosynthesis;luteolin biosynthesis;;syringetin biosynthesis;flavonol biosynthesis;	LOC_Os03g04190,LOC_Os08g43390,LOC_Os09g35940	,,	GIANT EMBRYO; big grain2; cytochrome P450;	;;;
CYP79	CYP79A1	TraesCS7A02G413400,TraesCS7A02G201900,TraesCS6A02G320800,TraesCS3A02G319600,TraesCS6A02G083800,TraesCS6A02G106200,TraesCS4A02G338800,TraesCS1A02G021600,TraesCS2A02G159400	TraesCS2B02G185000,TraesCS3B02G352400,TraesCS7B02G313500,TraesCS6B02G113300,TraesCS5B02G548100,TraesCS6B02G098900,TraesCS7B02G313400,TraesCS5B02G548700,TraesCS3B02G346700	TraesCS5D02G535200,TraesCS5D02G535700,TraesCS5D02G535600,TraesCS7D02G406800,TraesCS7D02G406600,TraesCS7D02G406500,TraesCS3D02G311300,TraesCS7D02G442800,TraesCS7D02G205000,TraesCS2D02G166700,TraesCS7D02G406700,TraesCS5D02G535100,TraesCS6D02G077400	TraesCSU02G086400,TraesCSU02G086300,TraesCSU02G257900,TraesCSU02G084700	TRIDC1AG002110,TRIDC2AG019960,TRIDC3AG045930,TRIDC4AG050810,TRIDC6AG010270,TRIDC6AG010280,TRIDC6AG013760,TRIDC7AG025530,TRIDC7AG057610	TRIDC2BG023980,TRIDC3BG052060,TRIDC3BG052840,TRIDC5BG080090,TRIDC6BG000010,TRIDC6BG000110,TRIDC6BG013560,TRIDC6BG013580,TRIDC7BG050240,TRIDC7BG050270	TuG1812G0300003561.01,TuG1812G0400003819.01,TuG1812G0600000858.01,TuG1812G0700002158.01		AT4G39950;AT2G22330;	CYP79B2;CYP79B3;	dhurrin biosynthesis;glucosinolate biosynthesis from tryptophan;camalexin biosynthesis;indole-3-acetate biosynthesis II;;glucosinolate biosynthesis from tryptophan;camalexin biosynthesis;indole-3-acetate biosynthesis II;;	LOC_Os04g08828,LOC_Os04g09430,LOC_Os03g37290	,,	cytochrome P450, putative, expressed;cytochrome P450, putative, expressed;cytochrome P450, putative, expressed;	;;;
	CYP79A14	TraesCS7A02G413500								AT4G39950;	CYP79B2;	dhurrin biosynthesis;glucosinolate biosynthesis from tryptophan;camalexin biosynthesis;indole-3-acetate biosynthesis II;;	LOC_Os04g09430		cytochrome P450, putative, expressed;cytochrome P450, putative, expressed;cytochrome P450, putative, expressed;	;
	CYP79A41	TraesCS2A02G022900,TraesCS5A02G553000,TraesCS2A02G009800,TraesCS2A02G022800,TraesCS2A02G023100,TraesCS2A02G018800	TraesCS2B02G032000,TraesCS2B02G032800,TraesCS2B02G032400,TraesCS2B02G032100,TraesCS2B02G027500,TraesCS4B02G388600,TraesCS2B02G033000,TraesCS2B02G031900,TraesCS2B02G033200	TraesCS2D02G024200,TraesCS2D02G022600,TraesCS2D02G022500,TraesCS2D02G023300,TraesCS2D02G024100	TraesCSU02G233900,TraesCSU02G229300,TraesCSU02G204000,TraesCSU02G203700,TraesCSU02G124600,TraesCSU02G229400	TRIDC2AG000950,TRIDC2AG002060,TRIDC2AG002320,TRIDC2AG002330,TRIDC2AG002340,TRIDC5AG077950	TRIDC2BG002160,TRIDC2BG002450,TRIDC2BG002480,TRIDC2BG002510,TRIDC2BG002530	TuG1812G0200000005.01,TuG1812G0200000218.01,TuG1812G0200000195.01,TuG1812G0200000199.01,TuG1812G0500005636.01,TuG1812S0000193700.01,TuG1812S0000692800.01,TuG1812S0001451100.01,TuG1812S0003425700.01		AT2G22330;AT4G39950;AT5G05260;AT1G79370;	CYP79B3;CYP79B2;CYP79A2;CYP79C1;	glucosinolate biosynthesis from tryptophan;camalexin biosynthesis;indole-3-acetate biosynthesis II;;dhurrin biosynthesis;glucosinolate biosynthesis from tryptophan;camalexin biosynthesis;indole-3-acetate biosynthesis II;;glucosinolate biosynthesis from phenylalanine;;glucosinolate biosynthesis from pentahomomethionine;glucosinolate biosynthesis from homomethionine;glucosinolate biosynthesis from …	LOC_Os03g37290,LOC_Os04g08828,LOC_Os04g09430,LOC_Os04g08836	,,,	cytochrome P450, putative, expressed;	;;;;
	CYP79A7	TraesCS5A02G270700	TraesCS5B02G271200,TraesCS3B02G575300	TraesCS5D02G278500		TRIDC5AG040970	TRIDC5BG044680	TuG1812G0500003027.01	evm.TU.Contig43.303	AT4G39950;AT2G22330;	CYP79B2;CYP79B3;	dhurrin biosynthesis;glucosinolate biosynthesis from tryptophan;camalexin biosynthesis;indole-3-acetate biosynthesis II;;glucosinolate biosynthesis from tryptophan;camalexin biosynthesis;indole-3-acetate biosynthesis II;;	LOC_Os03g37290,LOC_Os04g09430	,	cytochrome P450 monooxygenase	;;
CYP81	CYP81A10v4	TraesCS5A02G398000,TraesCS2A02G281300,TraesCS5A02G397900,TraesCS5A02G397800,TraesCS3A02G270700	TraesCS5B02G402900,TraesCS5B02G403100,TraesCS5B02G402800,TraesCS5B02G403000	TraesCS5D02G407300,TraesCS5D02G407500,TraesCS5D02G407400		TRIDC3AG040280,TRIDC5AG057900,TRIDC5AG057920,TRIDC5AG057940,TRIDC7AG030160	TRIDC5BG061980,TRIDC5BG062010,TRIDC5BG062030,TRIDC5BG062050	TuG1812G0300003156.01,TuG1812G0400001033.01,TuG1812G0500001523.01,TuG1812G0500004223.01	evm.TU.Contig109.41,evm.TU.Contig109.45	AT4G37330;AT4G37360;AT2G23190;AT1G66540;AT5G67310;	CYP81D4;CYP81D2;CYP81D7;Cytochrome P450 superfamily protein;CYP81G1;	;;;;indole glucosinolate breakdown (active in intact plant cell);glucosinolate biosynthesis from tryptophan;;	LOC_Os03g55240	bel; CYP81A6;bsl	cytochrome P450, putative, expressed;cytochrome P450, putative, expressed;	CYP81A6具有对两类不同除草剂苯达松和磺脲类除草剂的抗性。对突变基因的蛋白产物序列分析揭示了bela比belb有稍好的抗除草剂性。实验表明：将野生型Bel导入bela突变体，能恢复突变体对苯达松和磺酰脲类的抗性，此外，反义Bel基因在W6154S的表达也诱发敏感致死的表型（Pan et al. 2006）。;
	CYP81A10v5	TraesCS5A02G057800					TRIDC1BG010700			AT4G37360;	CYP81D2;	;	LOC_Os03g55240	bel; CYP81A6;bsl	bentazon sensitive lethal;Cytochrome P450;	CYP81A6具有对两类不同除草剂苯达松和磺脲类除草剂的抗性。对突变基因的蛋白产物序列分析揭示了bela比belb有稍好的抗除草剂性。实验表明：将野生型Bel导入bela突变体，能恢复突变体对苯达松和磺酰脲类的抗性，此外，反义Bel基因在W6154S的表达也诱发敏感致死的表型（Pan et al. 2006）。;
	CYP81A10v6								evm.TU.Contig109.40,evm.TU.Contig109.42	AT4G37330;AT2G23190;	CYP81D4;CYP81D7;	;;	LOC_Os03g55230,LOC_Os03g55240	,bel; CYP81A6;bsl	bentazon sensitive lethal;Cytochrome P450;	;CYP81A6具有对两类不同除草剂苯达松和磺脲类除草剂的抗性。对突变基因的蛋白产物序列分析揭示了bela比belb有稍好的抗除草剂性。实验表明：将野生型Bel导入bela突变体，能恢复突变体对苯达松和磺酰脲类的抗性，此外，反义Bel基因在W6154S的表达也诱发敏感致死的表型（Pan et al. 2006）。;
	CYP81A31	TraesCS5A02G397700	TraesCS5B02G402700	TraesCS5D02G407200		TRIDC5AG057880	TRIDC5BG061970	TuG1812G0400002637.01,TuG1812G0500004222.01	evm.TU.Contig109.38	AT4G37320;AT4G37340;AT2G23190;	CYP81D5;CYP81D3;CYP81D7;	;;;	LOC_Os03g55240	bel; CYP81A6;bsl	cytochrome P450, putative, expressed;bentazon sensitive lethal;Cytochrome P450;	CYP81A6具有对两类不同除草剂苯达松和磺脲类除草剂的抗性。对突变基因的蛋白产物序列分析揭示了bela比belb有稍好的抗除草剂性。实验表明：将野生型Bel导入bela突变体，能恢复突变体对苯达松和磺酰脲类的抗性，此外，反义Bel基因在W6154S的表达也诱发敏感致死的表型（Pan et al. 2006）。;
	CYP81A32	TraesCS2A02G562200								AT1G66540;	Cytochrome P450 superfamily protein;	;	LOC_Os03g55240	bel; CYP81A6;bsl	bentazon sensitive lethal;Cytochrome P450;	CYP81A6具有对两类不同除草剂苯达松和磺脲类除草剂的抗性。对突变基因的蛋白产物序列分析揭示了bela比belb有稍好的抗除草剂性。实验表明：将野生型Bel导入bela突变体，能恢复突变体对苯达松和磺酰脲类的抗性，此外，反义Bel基因在W6154S的表达也诱发敏感致死的表型（Pan et al. 2006）。CYP81A6组成型表达，在根、茎、叶中均有表达（Lu et al. 2015）。;
	CYP81A33	TraesCS3A02G039600,TraesCS2A02G262800,TraesCS2A02G534600	TraesCS3B02G043900,TraesCS2B02G279200	TraesCS3D02G376400,TraesCS3D02G040200,TraesCS2D02G261100		TRIDC2AG037280,TRIDC2AG074830	TRIDC2BG040540,TRIDC2BG081900	TuG1812G0200003013.01,TuG1812G0300000421.01	evm.TU.Contig17.260,evm.TU.Contig23.80,evm.TU.Contig12.40	AT4G37340;AT4G37310;AT4G37330;AT4G37320;AT4G37370;AT4G37410;AT2G23190;	CYP81D3;CYP81H1;CYP81D4;CYP81D5;CYP81D8;CYP81F4;CYP81D7;	;;;;;indole glucosinolate breakdown (active in intact plant cell);glucosinolate biosynthesis from tryptophan;;;	LOC_Os03g55260,LOC_Os03g55240,LOC_Os03g55230	,bel; CYP81A6;bsl,	bentazon sensitive lethal;Cytochrome P450;	;CYP81A6具有对两类不同除草剂苯达松和磺脲类除草剂的抗性。对突变基因的蛋白产物序列分析揭示了bela比belb有稍好的抗除草剂性。实验表明：将野生型Bel导入bela突变体，能恢复突变体对苯达松和磺酰脲类的抗性，此外，反义Bel基因在W6154S的表达也诱发敏感致死的表型（Pan et al. 2006）。CYP81A6组成型表达，在根、茎、叶中均有表达（Lu et al. 2015）。;;
	CYP81L1	TraesCS3A02G513900,TraesCS2A02G059400	TraesCS3B02G582600,TraesCS2B02G069400	TraesCS2D02G058900,TraesCS3D02G521200,TraesCS3D02G521100,TraesCS3D02G521300		TRIDC2AG006570,TRIDC3AG072890	TRIDC2BG007570,TRIDC3BG083990	TuG1812G0200000592.01,TuG1812G0300005562.01	evm.TU.Contig286.69,evm.TU.Contig286.67,evm.TU.Contig449.7	AT5G36220;AT4G37320;AT1G66540;AT4G37360;AT5G67310;	CYP81D1;CYP81D5;Cytochrome P450 superfamily protein;CYP81D2;CYP81G1;	indole glucosinolate breakdown (active in intact plant cell);glucosinolate biosynthesis from tryptophan;;;;;indole glucosinolate breakdown (active in intact plant cell);glucosinolate biosynthesis from tryptophan;;	LOC_Os02g30080,LOC_Os04g18380,LOC_Os02g30090	,,	cytochrome P450, putative, expressed;bentazon sensitive lethal;Cytochrome P450;cytochrome P450, putative, expressed;	;;;
	CYP81L5							TuG1812G0600003320.01		AT4G37360;	CYP81D2;	;	LOC_Os02g30080		cytochrome P450, putative, expressed;cytochrome P450, putative, expressed;;	;
	CYP81L7		TraesCS6B02G337700				TRIDC6BG054150		evm.TU.Contig69.5	AT4G37320;AT5G67310;	CYP81D5;CYP81G1;	;indole glucosinolate breakdown (active in intact plant cell);glucosinolate biosynthesis from tryptophan;;	LOC_Os02g30080,LOC_Os02g30090	,	cytochrome P450, putative, expressed;	;;
	CYP81N1						TRIDC2BG079380		evm.TU.Contig23.89	AT3G28740;	CYP81D11;	;	LOC_Os12g39300		cytochrome P450, putative, expressed;;	;
	CYP81N2	TraesCS5A02G071800,TraesCS2A02G520500,TraesCS1A02G442100,TraesCS7A02G224400	TraesCS2B02G549700,TraesCS5B02G077900	TraesCS5D02G084300,TraesCS2D02G521700,TraesCS2D02G521800,TraesCS5D02G084400		TRIDC1AG064830,TRIDC2AG072950,TRIDC5AG010830,TRIDC5AG053680,TRIDC7AG028580	TRIDC5BG012740	TuG1812G0200005786.01,TuG1812G0500000811.01,TuG1812G0500000813.01,TuG1812G0700002397.01	evm.TU.Contig134.41,evm.TU.Contig134.42,evm.TU.Contig134.40,evm.TU.Contig23.90,evm.TU.Contig23.87	AT4G37340;AT1G66540;AT3G28740;AT4G37330;AT4G37320;AT4G37360;	CYP81D3;Cytochrome P450 superfamily protein;CYP81D11;CYP81D4;CYP81D5;CYP81D2;	;;;;;;	LOC_Os12g39300,LOC_Os12g39240	,	cytochrome P450, putative, expressed;	;;
	CYP81N6	TraesCS6A02G121000,TraesCS6A02G120900	TraesCS6B02G149300	TraesCS6D02G110900		TRIDC6AG015990	TRIDC6BG021740	TuG1812G0600001229.01,TuG1812G0600001230.01	evm.TU.Contig87_1.161,evm.TU.Contig240.87,evm.TU.Contig240.86	AT4G37340;AT4G37360;AT4G37310;	CYP81D3;CYP81D2;CYP81H1;	;;;	LOC_Os12g39300,LOC_Os12g39240	,	cytochrome P450, putative, expressed;cytochrome P450, putative, expressed;	;;
	CYP81P1	TraesCS5A02G071700	TraesCS5B02G077700			TRIDC5AG010820	TRIDC5BG012720	TuG1812G0500000809.01,TuG1812G0500000810.01		AT4G37360;	CYP81D2;	;	LOC_Os12g39310		cytochrome P450, putative, expressed;cytochrome P450, putative, expressed;	;
	CYP81P2		TraesCS5B02G077800	TraesCS5D02G084200,TraesCS5D02G084100			TRIDC5BG012730		evm.TU.Contig134.44,evm.TU.Contig134.43	AT4G37360;AT5G36220;AT2G23190;	CYP81D2;CYP81D1;CYP81D7;	;indole glucosinolate breakdown (active in intact plant cell);glucosinolate biosynthesis from tryptophan;;;	LOC_Os12g39310		cytochrome P450, putative, expressed;	;
CYP84	CYP84A10		TraesCS2B02G406200	TraesCS2D02G386000			TRIDC2BG058780		evm.TU.Contig73.100	AT4G36220;	CYP84A1;	phenylpropanoid biosynthesis;ferulate and sinapate biosynthesis;free phenylpropanoid acid biosynthesis;;	LOC_Os10g36848		cytochrome P450, putative, expressed;	;
	CYP84A11	TraesCS2A02G388200				TRIDC2AG055890		TuG1812G0200004390.01		AT4G36220;	CYP84A1;	phenylpropanoid biosynthesis;ferulate and sinapate biosynthesis;free phenylpropanoid acid biosynthesis;;	LOC_Os10g36848,LOC_Os06g24180	,		;;
	CYP84A33v2						TRIDC1BG008140			AT4G36220;	CYP84A1;	phenylpropanoid biosynthesis;ferulate and sinapate biosynthesis;free phenylpropanoid acid biosynthesis;;	LOC_Os10g36848		;cytochrome P450 84A1, putative, expressed;	;
	CYP84A43P		TraesCS7B02G254200,TraesCS2B02G019000,TraesCS2B02G018900	TraesCS7D02G350100		TRIDC7AG052130	TRIDC2BG008020		evm.TU.Contig86.34,evm.TU.Contig3.494	AT4G36220;	CYP84A1;	phenylpropanoid biosynthesis;ferulate and sinapate biosynthesis;free phenylpropanoid acid biosynthesis;;	LOC_Os10g36848			;
	CYP84A5	TraesCS3A02G083600,TraesCS1A02G177800,TraesCS2A02G490100,TraesCS1A02G019900	TraesCS1B02G024000,TraesCS1B02G202400,TraesCS2B02G518400,TraesCS3B02G098600	TraesCS3D02G082600,TraesCS1D02G176400,TraesCS2D02G490500,TraesCS1D02G019400		TRIDC1AG027170,TRIDC2AG069200,TRIDC3AG010020	TRIDC1BG002970,TRIDC1BG033800,TRIDC2BG074900,TRIDC3BG013720	TuG1812G0100000279.01,TuG1812G0200005376.01,TuG1812G0100002129.01,TuG1812S0000147900.01	evm.TU.Contig14.373,evm.TU.Contig190.104,evm.TU.Contig183.64,evm.TU.Contig98.50	AT4G36220;	CYP84A1;	phenylpropanoid biosynthesis;ferulate and sinapate biosynthesis;free phenylpropanoid acid biosynthesis;;	LOC_Os10g36848			;
	CYP84A55	TraesCS3A02G052300,TraesCS3A02G037800,TraesCS7A02G373000,TraesCS1A02G361800,TraesCS2A02G015400	TraesCS3B02G061000,TraesCS1B02G379000	TraesCS1D02G366700,TraesCS3D02G051400,TraesCS1D02G049500,TraesCS1D02G049700		TRIDC1AG053220,TRIDC3AG005940	TRIDC1BG060930,TRIDC3BG008000	TuG1812G0200000161.01,TuG1812G0300000537.01,TuG1812G0300000412.01,TuG1812G0700004060.01	evm.TU.Contig384.58,evm.TU.Contig105.47,evm.TU.Contig105.42,evm.TU.Contig266.15	AT4G36220;	CYP84A1;	phenylpropanoid biosynthesis;ferulate and sinapate biosynthesis;free phenylpropanoid acid biosynthesis;;	LOC_Os10g36848			;
CYP89	CYP89B21		TraesCS3B02G026200				TRIDC3BG004110	TuG1812G0100000072.01		AT1G64950;AT1G64940;	CYP89A5;CYP87A6;	syringetin biosynthesis;flavonol biosynthesis;leucopelargonidin and leucocyanidin biosynthesis;leucodelphinidin biosynthesis;luteolin biosynthesis;;;	LOC_Os10g05020			;
	CYP89B3	TraesCS1A02G177300,TraesCS1A02G177100	TraesCS1B02G203000,TraesCS1B02G202900	TraesCS1D02G402100,TraesCS1D02G175500,TraesCS1D02G175700,TraesCS1D02G359400,TraesCS1D02G175800	TraesCSU02G030300	TRIDC1AG027040,TRIDC1AG027050,TRIDC1AG027070	TRIDC1BG033870,TRIDC1BG033880,TRIDC1BG033890,TRIDC7BG039960	TuG1812G0100002116.01,TuG1812G0100002115.01,TuG1812G0700003735.01	evm.TU.Contig395.21,evm.TU.Contig257.60,evm.TU.Contig206.48,evm.TU.Contig98.38,evm.TU.Contig98.33,evm.TU.Contig98.37	AT1G64950;AT1G64940;AT5G61320;	CYP89A5;CYP87A6;CYP89A3;	syringetin biosynthesis;flavonol biosynthesis;leucopelargonidin and leucocyanidin biosynthesis;leucodelphinidin biosynthesis;luteolin biosynthesis;;;syringetin biosynthesis;flavonol biosynthesis;leucopelargonidin and leucocyanidin biosynthesis;leucodelphinidin biosynthesis;luteolin biosynthesis;;	LOC_Os10g36980,LOC_Os10g37110,LOC_Os10g37160,LOC_Os07g26870	,,,	cytochrome P450, putative, expressed;	;;;;
	CYP89B4	TraesCS1A02G292500	TraesCS1B02G302000	TraesCS1D02G291300		TRIDC1AG043570	TRIDC1BG049430	TuG1812G0100003326.01	evm.TU.Contig116.195	AT1G64940;	CYP87A6;	;	LOC_Os10g37100		;;;cytochrome P450, putative, expressed;	;
	CYP89C7		TraesCS6B02G445100	TraesCS6D02G386300	TraesCSU02G081500,TraesCSU02G083700	TRIDC6AG059170	TRIDC6BG070000	TuG1812G0600004272.01	evm.TU.Contig212.9	AT1G64940;AT1G64930;AT2G12190;	CYP87A6;CYP87A7;Cytochrome P450 superfamily protein;	;;syringetin biosynthesis;flavonol biosynthesis;leucopelargonidin and leucocyanidin biosynthesis;leucodelphinidin biosynthesis;luteolin biosynthesis;;	LOC_Os06g22340,LOC_Os08g05620	,	cytochrome P450, putative, expressed;	;;
	CYP89D1	TraesCS7A02G340500,TraesCS7A02G303700,TraesCS2A02G547600,TraesCS2A02G243000	TraesCS7B02G204100,TraesCS2B02G578300,TraesCS7B02G241800	TraesCS7D02G338900,TraesCS7D02G299200,TraesCS2D02G548700		TRIDC2AG035410,TRIDC2AG076460,TRIDC7AG042420	TRIDC2BG083650,TRIDC2BG083660	TuG1812G0200005882.01,TuG1812G0700003725.01	evm.TU.Contig146.116,evm.TU.Contig117.45,evm.TU.Contig322.13	AT1G64940;	CYP87A6;	;	LOC_Os08g05620,LOC_Os07g26870,LOC_Os01g24810	,,	cytochrome P450, putative, expressed;cytochrome P450, putative, expressed;	;;;
	CYP89E1	TraesCS3A02G505000				TRIDC3AG069790		TuG1812G0300005477.01,TuG1812G0700003086.01		AT1G64940;	CYP87A6;	;	LOC_Os02g01890		cytochrome P450, putative, expressed;cytochrome P450, putative, expressed;cytochrome P450, putative, expressed;	;
	CYP89E7	TraesCS1A02G366500,TraesCS2A02G119100,TraesCS7A02G277500	TraesCS7B02G175200,TraesCS6B02G033900,TraesCS2B02G138800,TraesCS1B02G384300,TraesCS6B02G212400	TraesCS6D02G170900,TraesCS1D02G372100,TraesCS7D02G277400,TraesCS2D02G120000		TRIDC1AG053840,TRIDC2AG014340,TRIDC7AG036410	TRIDC1BG061630,TRIDC2BG017320,TRIDC7BG027690	TuG1812G0200001209.01,TuG1812G0400003871.01,TuG1812G0700003196.01	evm.TU.Contig26.336,evm.TU.Contig38_2_2.113,evm.TU.Contig21.121,evm.TU.Contig123_1.102	AT1G64950;AT2G12190;AT1G64940;AT5G61320;	CYP89A5;Cytochrome P450 superfamily protein;CYP87A6;CYP89A3;	syringetin biosynthesis;flavonol biosynthesis;leucopelargonidin and leucocyanidin biosynthesis;leucodelphinidin biosynthesis;luteolin biosynthesis;;syringetin biosynthesis;flavonol biosynthesis;leucopelargonidin and leucocyanidin biosynthesis;leucodelphinidin biosynthesis;luteolin biosynthesis;;;syringetin biosynthesis;flavonol biosynthesis;leucopelargonidin and leucocyanidin biosynthesis;leucode…	LOC_Os02g01890		cytochrome P450, putative, expressed;	;
	CYP89H2		TraesCS2B02G328400				TRIDC2BG048010			AT1G64940;	CYP87A6;	;	LOC_Os08g05620		cytochrome P450, putative, expressed;	;
	CYP89J1	TraesCS2A02G422300	TraesCS2B02G319000,TraesCS2B02G318900,TraesCS2B02G440800,TraesCS6B02G120500,TraesCS2B02G015100,TraesCS2B02G014900,TraesCS2B02G014700	TraesCS2D02G418700		TRIDC2AG060810,TRIDC7AG004120	TRIDC2BG000620,TRIDC2BG064310,TRIDC6BG017070	TuG1812G0600000520.01,TuG1812G0700000498.01	evm.TU.Contig108.72,evm.TU.Contig32.5	AT1G64940;AT5G61320;	CYP87A6;CYP89A3;	;syringetin biosynthesis;flavonol biosynthesis;leucopelargonidin and leucocyanidin biosynthesis;leucodelphinidin biosynthesis;luteolin biosynthesis;;	LOC_Os01g24810,LOC_Os08g05620,LOC_Os06g22340,LOC_Os04g03890	,,,	cytochrome P450, putative, expressed;	;;;;
	CYP89J2	TraesCS4A02G007300,TraesCS7A02G155500	TraesCS7B02G059600,TraesCS4B02G297600	TraesCS7D02G155800		TRIDC4AG001050,TRIDC7AG019100	TRIDC4BG050890,TRIDC7BG008690	TuG1812G0400003347.01,TuG1812G0700001621.01	evm.TU.Contig130.87,evm.TU.Contig130.88,evm.TU.Contig37.188	AT1G64940;AT1G64950;	CYP87A6;CYP89A5;	;syringetin biosynthesis;flavonol biosynthesis;leucopelargonidin and leucocyanidin biosynthesis;leucodelphinidin biosynthesis;luteolin biosynthesis;;	LOC_Os08g05620,LOC_Os06g22340	,	cytochrome P450, putative, expressed;cytochrome P450, putative, expressed;cytochrome P450, putative, expressed;cytochrome P450, putative, expressed;	;;
	CYP89J5			TraesCS6D02G080800			TRIDC6BG017080		evm.TU.Contig108.74	AT1G64940;AT1G64900;	CYP87A6;CYP89A2;	;;	LOC_Os06g22340,LOC_Os08g05620	,	cytochrome P450, putative, expressed;cytochrome P450, putative, expressed;	;;
CYP92	CYP92A12	TraesCS7A02G031800		TraesCS7D02G027800,TraesCS7D02G028300,TraesCS7D02G028200				TuG1812G0700000335.01	evm.TU.Contig338.43,evm.TU.Contig338.39,evm.TU.Contig338.45,evm.TU.Contig103.12	AT2G45560;AT5G07990;AT3G26180;AT4G37400;AT5G06900;	CYP76C1;CYP75B1;CYP71B20;CYP81F3;CYP93D1;	;flavonoid biosynthesis (in equisetum);syringetin biosynthesis;flavonol biosynthesis;leucopelargonidin and leucocyanidin biosynthesis;leucodelphinidin biosynthesis;luteolin biosynthesis;;camalexin biosynthesis;;indole glucosinolate breakdown (active in intact plant cell);glucosinolate biosynthesis from tryptophan;;;	LOC_Os08g35510		cytochrome P450, putative, expressed;cytochrome P450, putative, expressed;	;
	CYP92A15	TraesCS2A02G591400	TraesCS2B02G592400			TRIDC2AG077370	TRIDC2BG085840	TuG1812G0200005996.01		AT5G07990;	CYP75B1;	flavonoid biosynthesis (in equisetum);syringetin biosynthesis;flavonol biosynthesis;leucopelargonidin and leucocyanidin biosynthesis;leucodelphinidin biosynthesis;luteolin biosynthesis;;	LOC_Os02g29960		cytochrome P450, putative, expressed;	;
	CYP92A44	TraesCS5A02G214800,TraesCS5A02G214600	TraesCS5B02G209100,TraesCS5B02G209200	TraesCS5D02G217200,TraesCS5D02G217400		TRIDC5AG033950,TRIDC5AG033960	TRIDC5BG035830,TRIDC5BG035840	TuG1812G0100000018.01,TuG1812G0500002427.01,TuG1812G0500002426.01	evm.TU.Contig7_1_2.359,evm.TU.Contig7_1_2.360,evm.TU.Contig382.37	AT5G07990;	CYP75B1;	flavonoid biosynthesis (in equisetum);syringetin biosynthesis;flavonol biosynthesis;leucopelargonidin and leucocyanidin biosynthesis;leucodelphinidin biosynthesis;luteolin biosynthesis;;	LOC_Os09g26960		cytochrome P450, putative, expressed;	;
	CYP92A67			TraesCS2D02G581700						AT5G07990;	CYP75B1;	flavonoid biosynthesis (in equisetum);syringetin biosynthesis;flavonol biosynthesis;leucopelargonidin and leucocyanidin biosynthesis;leucodelphinidin biosynthesis;luteolin biosynthesis;;	LOC_Os09g26960		cytochrome P450, putative, expressed;	;
	CYP92A71	TraesCS2A02G428200,TraesCS5A02G207700	TraesCS2B02G448700,TraesCS5B02G206000,TraesCS1B02G067500	TraesCS2D02G426300,TraesCS6D02G063100		TRIDC2AG061660	TRIDC1BG008790,TRIDC2BG065480,TRIDC5BG035330	TuG1812G0200004794.01,TuG1812G0500002354.01	evm.TU.Contig522.20,evm.TU.Contig32.151	AT5G07990;AT2G40890;AT5G06900;	CYP75B1;CYP98A3;CYP93D1;	flavonoid biosynthesis (in equisetum);syringetin biosynthesis;flavonol biosynthesis;leucopelargonidin and leucocyanidin biosynthesis;leucodelphinidin biosynthesis;luteolin biosynthesis;;simple coumarins biosynthesis;phenylpropanoid biosynthesis;chlorogenic acid biosynthesis II;rosmarinic acid biosynthesis I;chlorogenic acid biosynthesis I;free phenylpropanoid acid biosynthesis;phaselate biosynthe…	LOC_Os09g26960		cytochrome P450, putative, expressed;	;
	CYP92C6	TraesCS5A02G064200	TraesCS5B02G068500	TraesCS5D02G075000		TRIDC5AG009950	TRIDC1BG015650,TRIDC5BG011590		evm.TU.Contig157.83	AT5G07990;	CYP75B1;	flavonoid biosynthesis (in equisetum);syringetin biosynthesis;flavonol biosynthesis;leucopelargonidin and leucocyanidin biosynthesis;leucodelphinidin biosynthesis;luteolin biosynthesis;;	LOC_Os03g44740		cytochrome P450, putative, expressed;	;
CYP93	CYP93G1	TraesCS7A02G518100,TraesCS7A02G339900,TraesCS2A02G044900	TraesCS7B02G251600,TraesCS2B02G057100,TraesCS7B02G434200	TraesCS7D02G508000,TraesCS7D02G347600,TraesCS2D02G043500		TRIDC1AG002180,TRIDC2AG004770,TRIDC7AG046440	TRIDC2BG005260,TRIDC7BG068800	TuG1812G0100000096.01,TuG1812G0200000466.01,TuG1812G0700003699.01,TuG1812G0700005581.01	evm.TU.Contig486.5,evm.TU.Contig749.4,evm.TU.Contig183.40,evm.TU.Contig3.552,evm.TU.Contig832.1	AT5G06900;AT5G07990;AT2G27010;	CYP93D1;CYP75B1;CYP705A9;	;flavonoid biosynthesis (in equisetum);syringetin biosynthesis;flavonol biosynthesis;leucopelargonidin and leucocyanidin biosynthesis;leucodelphinidin biosynthesis;luteolin biosynthesis;;thalianol and derivatives biosynthesis;;	LOC_Os06g01250,LOC_Os04g01140	CYP93G2,CYP93G1	cytochrome P450, putative, expressed;	CYP93G2(Du et al., 2010)是由Os06g01250编码的黄烷酮2-羟化酶;在有NADPH存在的情况下，重组CYP93G2能将4,5,7三羟黄烷酮和圣草酚转变成相应的2-羟基黄烷酮（Du et al., 2010）。在黄烷酮向黄酮碳苷转化的过程中，CYP93G2是生物合成途径作用的第一个酶（Du et al., 2010）。;CYP93G1能使柚皮素和圣草酚分别去饱和转化为芹菜素和木樨草素（Lam et al., 2014）;CYP93G1是水稻中将黄烷酮合成O-麦黄酮结合物的关键分支点酶（Lam et al., 2014）。;CYP93G1在两周的水稻叶片中有表达（Lam et al., 2014）。
	CYP93G2						TRIDC7BG041330		evm.TU.Contig102_2.33	AT5G06900;	CYP93D1;	;	LOC_Os06g01250	CYP93G2	Flavanone 2-Hydroxylase;Cytochrome P450 93G2;Cytochrome P450 93G1;	CYP93G2(Du et al., 2010)是由Os06g01250编码的黄烷酮2-羟化酶;在有NADPH存在的情况下，重组CYP93G2能将4,5,7三羟黄烷酮和圣草酚转变成相应的2-羟基黄烷酮（Du et al., 2010）。在黄烷酮向黄酮碳苷转化的过程中，CYP93G2是生物合成途径作用的第一个酶（Du et al., 2010）。;
CYP98	CYP98A11		TraesCS1B02G321800							AT2G40890;	CYP98A3;	simple coumarins biosynthesis;phenylpropanoid biosynthesis;chlorogenic acid biosynthesis II;rosmarinic acid biosynthesis I;chlorogenic acid biosynthesis I;free phenylpropanoid acid biosynthesis;phaselate biosynthesis;suberin monomers biosynthesis;2-oxoisovalerate decarboxylation to isobutanoyl-CoA;isoleucine degradation I;;	LOC_Os05g41440		Flavanone 2-Hydroxylase;Cytochrome P450 93G2;	;
	CYP98A12								evm.TU.Contig237.40	AT2G40890;	CYP98A3;	simple coumarins biosynthesis;phenylpropanoid biosynthesis;chlorogenic acid biosynthesis II;rosmarinic acid biosynthesis I;chlorogenic acid biosynthesis I;free phenylpropanoid acid biosynthesis;phaselate biosynthesis;suberin monomers biosynthesis;2-oxoisovalerate decarboxylation to isobutanoyl-CoA;isoleucine degradation I;;	LOC_Os05g41440		cytochrome P450, putative, expressed;	;
	CYP98A40								evm.TU.Contig395.62,evm.TU.scaffold92758.1,evm.TU.Contig12259.1,evm.TU.Contig450.1	AT2G40890;	CYP98A3;	simple coumarins biosynthesis;phenylpropanoid biosynthesis;chlorogenic acid biosynthesis II;rosmarinic acid biosynthesis I;chlorogenic acid biosynthesis I;free phenylpropanoid acid biosynthesis;phaselate biosynthesis;suberin monomers biosynthesis;2-oxoisovalerate decarboxylation to isobutanoyl-CoA;isoleucine degradation I;;	LOC_Os05g41440		cytochrome P450, putative, expressed;	;
	CYP98A41P	TraesCS3A02G331800,TraesCS5A02G554000,TraesCS1A02G310500	TraesCS3B02G361900,TraesCS4B02G393700	TraesCS3D02G325300,TraesCS1D02G310000	TraesCSU02G032500,TraesCSU02G032400	TRIDC1AG046180,TRIDC3AG047770,TRIDC5AG078370	TRIDC1BG052260,TRIDC3BG053930	TuG1812G0100003504.01,TuG1812G0300003716.01,TuG1812G0500005658.01	evm.TU.Contig46115.1,evm.TU.Contig395.60,evm.TU.Contig395.61,evm.TU.Contig455.1,evm.TU.Contig17238.1,evm.TU.Contig72.283	AT2G40890;	CYP98A3;	simple coumarins biosynthesis;phenylpropanoid biosynthesis;chlorogenic acid biosynthesis II;rosmarinic acid biosynthesis I;chlorogenic acid biosynthesis I;free phenylpropanoid acid biosynthesis;phaselate biosynthesis;suberin monomers biosynthesis;2-oxoisovalerate decarboxylation to isobutanoyl-CoA;isoleucine degradation I;;	LOC_Os05g41440		cytochrome P450, putative, expressed;	;
CYP99	CYP99A31	TraesCS2A02G425200,TraesCS2A02G424500,TraesCS3A02G424700,TraesCS3A02G086100,TraesCS2A02G431700	TraesCS3B02G460900,TraesCS2B02G445000,TraesCS2B02G444100,TraesCS2B02G445600,TraesCS3B02G101400	TraesCS3D02G419600,TraesCS2D02G429700,TraesCS7D02G447900,TraesCS4D02G276700,TraesCS2D02G423200,TraesCS3D02G086100,TraesCS2D02G422300,TraesCS3D02G086200		TRIDC2AG061160,TRIDC2AG061270,TRIDC2AG062220,TRIDC3AG010430,TRIDC3AG060190	TRIDC2BG064800,TRIDC2BG064980,TRIDC2BG065040,TRIDC2BG066090,TRIDC3BG068010	TuG1812G0200004765.01,TuG1812G0200004809.01,TuG1812G0300004656.01,TuG1812G0300000978.01	evm.TU.Contig14.414,evm.TU.Contig14.412,evm.TU.Contig14.413,evm.TU.Contig79.83,evm.TU.Contig4.565,evm.TU.Contig32.94,evm.TU.Contig32.210,evm.TU.Contig32.60,evm.TU.Contig35.140	AT5G25120;AT5G57260;AT3G26300;AT1G13110;AT3G26310;AT3G26220;AT3G26330;AT4G13310;AT3G26210;	CYP71B11;CYP71B10;CYP71B34;CYP71B7;CYP71B35;CYP71B3;CYP71B37;CYP71A20;CYP71B23;	dhurrin biosynthesis;;dhurrin biosynthesis;;dhurrin biosynthesis;;camalexin biosynthesis;;dhurrin biosynthesis;;camalexin biosynthesis;;dhurrin biosynthesis;;linear furanocoumarin biosynthesis;;camalexin biosynthesis;;	LOC_Os04g10160	CYP99A2	cytochrome P450, putative, expressed;	CYP99A2，与CYP99A3 一起形成一个基因簇，位于水稻4号染色体，但CYP99A2 没有明显的催化二萜底物的活性（Wang et al. 2011）;
	CYP99A7			TraesCS2D02G030000	TraesCSU02G008800				evm.TU.Contig352.8	AT3G26210;	CYP71B23;	camalexin biosynthesis;;	LOC_Os04g10160	CYP99A2	cytochrome P450 mono-oxygenase gene;	CYP99A2，与CYP99A3 一起形成一个基因簇，位于水稻4号染色体，但CYP99A2 没有明显的催化二萜底物的活性（Wang et al. 2011）;
	CYP99A8	TraesCS2A02G076500,TraesCS2A02G027400,TraesCS2A02G027700	TraesCS2B02G091500	TraesCS2D02G030700,TraesCS2D02G029500,TraesCS5D02G560100,TraesCS2D02G029900,TraesCS2D02G029700	TraesCSU02G008900,TraesCSU02G009100	TRIDC2AG002830,TRIDC2AG008470	TRIDC2BG010230,TRIDC2BG010240	TuG1812G0200000004.01,TuG1812G0200000337.01,TuG1812S0000541700.01	evm.TU.Contig352.6,evm.TU.Contig328.56,evm.TU.Contig547.8	AT3G26310;AT4G31500;AT1G13110;AT3G26300;AT3G26210;AT5G25120;	CYP71B35;CYP83B1;CYP71B7;CYP71B34;CYP71B23;CYP71B11;	dhurrin biosynthesis;;glucosinolate biosynthesis from tryptophan;glucosinolate biosynthesis from phenylalanine;;camalexin biosynthesis;;dhurrin biosynthesis;;camalexin biosynthesis;;dhurrin biosynthesis;;	LOC_Os04g10160	CYP99A2	cytochrome P450 mono-oxygenase gene;	CYP99A2，与CYP99A3 一起形成一个基因簇，位于水稻4号染色体，但CYP99A2 没有明显的催化二萜底物的活性（Wang et al. 2011）;
CYP701	CYP701A13	TraesCS7A02G362300	TraesCS2B02G445300,TraesCS7B02G265800,TraesCS2B02G445400	TraesCS7D02G360700		TRIDC7AG050610	TRIDC2BG065020,TRIDC2BG065030,TRIDC7BG043260	TuG1812G0700003979.01	evm.TU.Contig3.289	AT5G25900;	CYP701A3;	GA<sub>12</sub> biosynthesis;;	LOC_Os06g37364,LOC_Os06g37330	,	cytochrome P450 mono-oxygenase gene;	;;
	CYP701A27	TraesCS2A02G429600	TraesCS2B02G450100,TraesCS2B02G450200	TraesCS2D02G427200		TRIDC2AG061850	TRIDC2BG065680,TRIDC2BG065700	TuG1812G0200004824.01	evm.TU.Contig32.166,evm.TU.Contig32.165	AT5G25900;	CYP701A3;	GA<sub>12</sub> biosynthesis;;	LOC_Os06g37364		;;	;
	CYP701A28	TraesCS7A02G362200				TRIDC7AG050600		TuG1812G0700003978.01		AT5G25900;	CYP701A3;	GA<sub>12</sub> biosynthesis;;	LOC_Os06g37364			;
CYP703	CYP703A3	TraesCS7A02G309300	TraesCS7B02G209300	TraesCS7D02G306000		TRIDC7AG043130	TRIDC7BG034400	TuG1812G0700003431.01	evm.TU.Contig179_2.31	AT1G01280;	CYP703A2;	&omega;-hydroxylation of caprate and laurate;&omega;- hydroxylation of laurate;sporopollenin precursor biosynthesis;;	LOC_Os08g03682	CYP703A3		CYP703A3，作为一种链式羟化酶作用于特异底物月桂酸，使其形成七羟基月桂酸。CYP703A3的表达受TDR直接调控，在水稻花药表皮角质层和花粉外壁的发育过程中发挥重要作用（Yang et al. 2014）。CYP703A3主要在花药发育时期的stage 8到stage 10这几个阶段的花药和绒毡层中特异表达（Yang et al. 2014）。
CYP723	CYP723A1	TraesCS4A02G417600,TraesCS4A02G417700,TraesCS4A02G443600,TraesCS2A02G010700,TraesCS7A02G048100,TraesCS2A02G025100,TraesCS4A02G443700,TraesCS2A02G311600	TraesCS2B02G035600,TraesCS2B02G037700,TraesCS7B02G392100,TraesCS2B02G037600,TraesCS3B02G030300,TraesCS2B02G010600,TraesCS2B02G036900,TraesCS2B02G035700,TraesCS2B02G606600,TraesCS2B02G037000	TraesCS2D02G599200,TraesCS2D02G027100,TraesCS2D02G026000,TraesCS7D02G042500,TraesCS4D02G041300	TraesCSU02G176900,TraesCSU02G160100	TRIDC2AG002600,TRIDC4AG062200,TRIDC4AG065370,TRIDC4AG065380	TRIDC2BG001050,TRIDC2BG002800,TRIDC2BG002910	TuG1812G0200000270.01,TuG1812G0200000116.01,TuG1812G0200000167.01,TuG1812G0200000164.01,TuG1812G0300000196.01,TuG1812G0300000096.01,TuG1812G0500003262.01,TuG1812S0000698100.01	evm.TU.Contig537.13,evm.TU.Contig412.47,evm.TU.Contig412.35,evm.TU.Contig115.93,evm.TU.Contig204.158	AT1G64940;AT5G61320;AT1G64950;AT1G64930;	CYP87A6;CYP89A3;CYP89A5;CYP87A7;	;syringetin biosynthesis;flavonol biosynthesis;leucopelargonidin and leucocyanidin biosynthesis;leucodelphinidin biosynthesis;luteolin biosynthesis;;syringetin biosynthesis;flavonol biosynthesis;leucopelargonidin and leucocyanidin biosynthesis;leucodelphinidin biosynthesis;luteolin biosynthesis;;;	LOC_Os04g03870,LOC_Os04g03890	,	cytochrome P450 hydroxylase;	;;
	CYP723A2			TraesCS2D02G309900					evm.TU.Contig221.74	AT1G64940;	CYP87A6;	;	LOC_Os04g03890		cytochrome P450, putative, expressed;cytochrome P450, putative, expressed;	;
	CYP723A8	TraesCS2A02G003400	TraesCS2B02G017200,TraesCS2B02G017500,TraesCS2B02G064600				TRIDC2BG006060	TuG1812G0200000054.01,TuG1812G0400000053.01	evm.TU.Contig86.230	AT1G64940;	CYP87A6;	;	LOC_Os04g03870,LOC_Os04g03890	,	cytochrome P450, putative, expressed;	;;
	CYP723A9	TraesCS6A02G081900,TraesCS6A02G081800,TraesCS6A02G082000			TraesCSU02G134000	TRIDC6AG009980,TRIDC6AG009990			evm.TU.Contig133_1.69	AT1G64940;AT1G64900;AT2G12190;	CYP87A6;CYP89A2;Cytochrome P450 superfamily protein;	;;syringetin biosynthesis;flavonol biosynthesis;leucopelargonidin and leucocyanidin biosynthesis;leucodelphinidin biosynthesis;luteolin biosynthesis;;	LOC_Os04g03890,LOC_Os04g03870	,	cytochrome P450, putative, expressed;cytochrome P450, putative, expressed;	;;
											名称与基因名相对应，用“，”隔开

## Sheet: non-A-type_gene
Note:Red and blue genes have collinear pairs in CS,AABB and DD. A group of conserved gene with the same background color. The green one is DD, not conserved gene, but in CS and AABB, it is. The orange one is the subgene in AABB, not conserved gene, but CS and DD are.
Family	CYP name	CS_A_gene	CS_B_gene	CS_D_gene	CS_Un_gene	AABB_A_gene	AABB_B_gene	AA_gene	DD_gene	AT(ortholog)	AT_CYP450_name	AT_CYP450_Pathway	Rice(Ortholog)	Rice_CYP450_name	Rice_CYP450_annotation	Rice_CYP450_function
CYP51	CYP51G1	TraesCS4A02G192500	TraesCS4B02G122800	TraesCS4D02G120900		TRIDC4AG030720	TRIDC4BG019180	TuG1812G0400001310.01	evm.TU.Contig97.76_evm.TU.Contig97.77	AT1G11680;	CYP51G1;	cholesterol biosynthesis I; plant sterol biosynthesis; plant sterol biosynthesis II	LOC_Os11g32240		cytochrome P450 51, putative, expressed;	;
	CYP51G3	TraesCS2A02G201300,TraesCS3A02G025900,TraesCS1A02G034900,TraesCS2A02G008200	TraesCS1B02G050900,TraesCS1B02G051000,TraesCS3B02G019100,TraesCS2B02G228600	TraesCS2D02G071600,TraesCS2D02G213700,TraesCS3D02G019800		TRIDC1AG003940,TRIDC2AG000820,TRIDC2AG025920,TRIDC3AG000530,TRIDC4AG071850	TRIDC1BG004940,TRIDC2BG030410,TRIDC3BG003270	TuG1812G0100000489.01,TuG1812G0100000490.01,TuG1812G0200000135.01,TuG1812G0200002138.01,TuG1812G0300000277.01,TuG1812G0700000826.01,TuG1812S0000134200.01,TuG1812S0000995900.01,TuG1812S0001375600.01	evm.TU.Contig167.137,evm.TU.Contig251.31,evm.TU.Contig7_1_1.217,evm.TU.Contig119.213,evm.TU.Contig86.143,evm.TU.Contig52.46	AT1G11680;	CYP51G1;	cholesterol biosynthesis I; plant sterol biosynthesis; plant sterol biosynthesis II	LOC_Os05g12040		;	;
	CYP51H10	TraesCS2A02G036600	TraesCS2B02G049800,TraesCS2B02G049400,TraesCS2B02G049900	TraesCS2D02G035800,TraesCS2D02G035500			TRIDC2BG004460		evm.TU.Contig351.55,evm.TU.Contig354.107,evm.TU.Contig354.110,evm.TU.Contig44292.1	AT1G11680;	CYP51G1;	cholesterol biosynthesis I; plant sterol biosynthesis; plant sterol biosynthesis II	LOC_Os05g34380		cytochrome P450, putative, expressed;	;
	CYP51H13	TraesCS5A02G005600,TraesCS5A02G004500,TraesCS5A02G004600	TraesCS5B02G004500	TraesCS5D02G012300,TraesCS5D02G012100,TraesCS5D02G006400		TRIDC5AG000720,TRIDC5AG000730,TRIDC5AG000820	TRIDC5BG000800	TuG1812G0500000086.01,TuG1812G0500000076.01,TuG1812G0500000075.01	evm.TU.Contig329.46,evm.TU.Contig329.45,evm.TU.Contig501.5	AT1G11680;AT1G47290;	CYP51G1;3beta-hydroxysteroid-dehydrogenase/decarboxylase isoform 1;	cholesterol biosynthesis I; plant sterol biosynthesis; plant sterol biosynthesis II	LOC_Os05g34380,LOC_Os05g34325,LOC_Os05g34330,LOC_Os03g29150	,,,	cytochrome P450, putative, expressed;cytochrome P450 51, putative, expressed;;;	;;;;
	CYP51H14	TraesCS5A02G004700		TraesCS5D02G012000,TraesCS5D02G006500		TRIDC5AG000740		TuG1812G0500000077.01	evm.TU.Contig329.44,evm.TU.Contig501.4	AT1G11680;	CYP51G1;	cholesterol biosynthesis I; plant sterol biosynthesis; plant sterol biosynthesis II	LOC_Os05g34325		cytochrome P450 51, putative, expressed;	;
	CYP51H16	TraesCS2A02G019900,TraesCS5A02G006000,TraesCS5A02G557200	TraesCS4B02G360200,TraesCS5B02G004600,TraesCS4B02G360300,TraesCS5B02G004900,TraesCS5B02G029800,TraesCS3B02G410100,TraesCS4B02G360100,TraesCS2B02G029200	TraesCS2D02G021600,TraesCS4D02G353400,TraesCS5D02G006200	TraesCSU02G129400	TRIDC5AG000860,TRIDC5AG000890	TRIDC3BG060790,TRIDC4BG060260,TRIDC5BG000810,TRIDC5BG000860,TRIDC5BG000890,TRIDC5BG004670	TuG1812G0200000296.01,TuG1812G0200000280.01,TuG1812S0000120100.01,TuG1812S0001641600.01,TuG1812S0002651800.01	evm.TU.Contig297.98,evm.TU.Contig121.28,evm.TU.Contig395.38,evm.TU.Contig407.28,evm.TU.Contig501.6.1	AT1G11680;	CYP51G1;	cholesterol biosynthesis I; plant sterol biosynthesis; plant sterol biosynthesis II	LOC_Os05g34380,LOC_Os02g02230	,	cytochrome P450, putative, expressed;cytochrome P450, putative, expressed;	;;
	CYP51H17P		TraesCS1B02G270200	TraesCS1D02G259800					evm.TU.Contig20.305	AT1G11680;	CYP51G1;	cholesterol biosynthesis I; plant sterol biosynthesis; plant sterol biosynthesis II	LOC_Os05g34380		cytochrome P450, putative, expressed;	;
	CYP51H20	TraesCS5A02G556000	TraesCS4B02G389300,TraesCS4B02G398700		TraesCSU02G114500	TRIDC5AG078870			evm.TU.Contig419.6	AT1G11680;	CYP51G1;	cholesterol biosynthesis I; plant sterol biosynthesis; plant sterol biosynthesis II	LOC_Os02g02230,LOC_Os05g34325	,	cytochrome P450, putative, expressed;cytochrome P450 51, putative, expressed;	;;
	CYP51H5	TraesCS7A02G373300	TraesCS7B02G253700	TraesCS3D02G090700		TRIDC7AG052170	TRIDC7BG041660	TuG1812G0700004069.01	evm.TU.Contig14.503	AT1G11680;	CYP51G1;	cholesterol biosynthesis I; plant sterol biosynthesis; plant sterol biosynthesis II	LOC_Os02g02230		cytochrome P450, putative, expressed;	;
CYP72	CYP72A156	TraesCS3A02G228200	TraesCS1B02G130000,TraesCS3B02G256300	TraesCS3D02G226000,TraesCS1D02G111200		TRIDC3AG033970	TRIDC1BG019040,TRIDC3BG038470	TuG1812G0300002546.01	evm.TU.Contig5.83,evm.TU.Contig302.32	AT3G14660;AT3G14680;AT3G14650;AT3G14690;	CYP72A13;CYP72A14;CYP72A11;CYP72A15;	;;;;	LOC_Os01g43740		cytochrome P450 72A1, putative, expressed;	;
	CYP72A157	TraesCS4A02G102600	TraesCS4B02G202000	TraesCS4D02G202800		TRIDC4AG013970	TRIDC4BG036360	TuG1812G0400002421.01	evm.TU.Contig169.69	AT3G14690;	CYP72A15;	;	LOC_Os01g43750,LOC_Os01g43760	,	cytochrome P450 72A1, putative, expressed;cytochrome P450 72A1, putative, expressed;	;;
	CYP72A160	TraesCS7A02G450100,TraesCS7A02G449600,TraesCS7A02G449500	TraesCS7B02G349000,TraesCS7B02G349100,TraesCS7B02G349800	TraesCS7D02G439300,TraesCS7D02G438700,TraesCS7D02G438600		TRIDC7AG062300,TRIDC7AG062390	TRIDC7BG055630,TRIDC7BG055850	TuG1812G0700004856.01,TuG1812G0700004858.01,TuG1812G0700004857.01	evm.TU.Contig4.364,evm.TU.Contig4.343,evm.TU.Contig4.344	AT3G14690;	CYP72A15;	;	LOC_Os01g43710		cytochrome P450 72A1, putative, expressed;	;
	CYP72A161	TraesCS3A02G532600	TraesCS1B02G363500,TraesCS3B02G609600,TraesCS3B02G609400	TraesCS3D02G537800,TraesCS1D02G351800		TRIDC3AG075430	TRIDC3BG086770,TRIDC3BG086830,TRIDC5BG055300	TuG1812G0100003915.01,TuG1812G0300005822.01	evm.TU.Contig85.278,evm.TU.Contig207.90	AT3G14690;AT3G14680;	CYP72A15;CYP72A14;	;;	LOC_Os01g43774,LOC_Os01g43750,LOC_Os01g43760	,,	cytochrome P450 72A1, putative, expressed;cytochrome P450 72A1, putative, expressed;cytochrome P450 72A1, putative, expressed;	;;;
	CYP72A162	TraesCS2A02G201100,TraesCS2A02G201000,TraesCS3A02G228300	TraesCS3B02G256200,TraesCS2B02G228400	TraesCS3D02G226100,TraesCS2D02G213500		TRIDC2AG025850,TRIDC2AG025860,TRIDC2AG025870,TRIDC3AG033950	TRIDC2BG030390,TRIDC3BG038450	TuG1812G0200004953.01,TuG1812G0300002544.01,TuG1812G0200002135.01,TuG1812S0000517800.01	evm.TU.Contig5.82,evm.TU.Contig52.50,evm.TU.Contig52.53	AT3G14690;AT3G14660;AT3G14680;AT3G14650;AT3G14620;AT3G14630;	CYP72A15;CYP72A13;CYP72A14;CYP72A11;CYP72A8;CYP72A9;	;;;;;;	LOC_Os01g43750,LOC_Os01g43720,LOC_Os01g43760	,,	cytochrome P450 72A1, putative, expressed;cytochrome P450 72A1, putative, expressed;cytochrome P450 72A1, putative, expressed;	;;;
	CYP72A166	TraesCS3A02G228100	TraesCS3B02G256400	TraesCS3D02G225900		TRIDC3AG033990	TRIDC3BG038480	TuG1812G0300002547.01	evm.TU.Contig5.84	AT3G14690;	CYP72A15;	;	LOC_Os01g43750,LOC_Os01g43844	,	cytochrome P450 72A1, putative, expressed;cytochrome P450 72A1, putative, expressed;	;;
	CYP72A167	TraesCS6A02G291800	TraesCS6B02G322200	TraesCS6D02G273000		TRIDC6AG044470	TRIDC6BG052180	TuG1812G0600003206.01,TuG1812G0600003207.01	evm.TU.Contig111.111	AT3G14690;AT3G14620;	CYP72A15;CYP72A8;	;;	LOC_Os01g43774		cytochrome P450 72A1, putative, expressed;	;
	CYP72A168	TraesCS1A02G002400	TraesCS4B02G005700,TraesCS1B02G001900				TRIDC1BG000390,TRIDC1BG000430,TRIDC4BG000700,TRIDC5BG069830			AT3G14690;AT3G14680;AT3G14640;AT3G14610;	CYP72A15;CYP72A14;CYP72A10;CYP72A7;	;;;;	LOC_Os01g43844		cytochrome P450 72A1, putative, expressed;	;
	CYP72A169	TraesCS7A02G523800,TraesCS7A02G534100	TraesCS7B02G440700,TraesCS7B02G440600,TraesCS7B02G441100,TraesCS7B02G440900	TraesCS7D02G512800		TRIDC7AG073360,TRIDC7AG074450	TRIDC7BG070750	TuG1812G0700005680.01,TuG1812G0700005638.01,TuG1812G0700005639.01,TuG1812S0001595100.01	evm.TU.Contig429.15	AT3G14640;AT3G14630;AT3G14680;	CYP72A10;CYP72A9;CYP72A14;	;;;	LOC_Os01g43851		cytochrome P450 72A1, putative, expressed;	;
	CYP72A170	TraesCS5A02G033500		TraesCS5D02G041800		TRIDC5AG004910	TRIDC5BG005510	TuG1812G0500000405.01	evm.TU.Contig125.133	AT3G14680;AT3G14650;AT3G14610;	CYP72A14;CYP72A11;CYP72A7;	;;;	LOC_Os01g43851		cytochrome P450 72A1, putative, expressed;	;
	CYP72A286	TraesCS2A02G504900	TraesCS2B02G533200	TraesCS2D02G505600		TRIDC2AG071080	TRIDC2BG076920	TuG1812S0002425400.01	evm.TU.Contig23.392	AT3G14680;AT3G14630;	CYP72A14;CYP72A9;	;;	LOC_Os01g43700		cytochrome P450 72A1, putative, expressed;	;
	CYP72A288	TraesCS4A02G308800,TraesCS3A02G227800	TraesCS3B02G256500,TraesCS1B02G001700	TraesCS1D02G004600,TraesCS5D02G462500,TraesCS3D02G225800,TraesCS4D02G005500,TraesCS1D02G004500			TRIDC3BG038490	TuG1812G0100000038.01,TuG1812G0300002549.01,TuG1812G0400000097.01	evm.TU.Contig382.13_evm.TU.Contig382.14,evm.TU.Contig307.76,evm.TU.Contig5.88,evm.TU.Contig24.462	AT3G14680;AT3G14690;	CYP72A14;CYP72A15;	;;	LOC_Os01g43844		cytochrome P450 72A1, putative, expressed;	;
	CYP72A289		TraesCS7B02G026600				TRIDC7BG004140		evm.TU.Contig309.33	AT3G14690;	CYP72A15;	;	LOC_Os01g43750,LOC_Os01g41810	,	cytochrome P450 72A1, putative, expressed;cytochrome P450 72A1, putative, expressed;	;;
	CYP72A39	TraesCS6A02G378800	TraesCS6B02G416100,TraesCS6B02G416900	TraesCS6D02G363100		TRIDC6AG056370	TRIDC6BG065790,TRIDC6BG065900	TuG1812G0600004067.01	evm.TU.Contig150.62	AT3G14690;	CYP72A15;	;	LOC_Os01g43750,LOC_Os01g43760	,	cytochrome P450 72A1, putative, expressed;cytochrome P450 72A1, putative, expressed;	;;
	CYP72A6v1	TraesCS1A02G348800				TRIDC1AG051410	TRIDC1BG058650	TuG1812S0002711000.01		AT3G14690;	CYP72A15;	;	LOC_Os01g43750,LOC_Os01g43774	,	cytochrome P450 72A1, putative, expressed;cytochrome P450 72A1, putative, expressed;	;;
CYP74	CYP74A1	TraesCS4A02G061900	TraesCS4B02G237600	TraesCS4D02G238800		TRIDC4AG009050	TRIDC4BG041860	TuG1812G0400002781.01	evm.TU.Contig70.28,evm.TU.Contig176_1.84	AT5G42650;	CYP74A;	jasmonic acid biosynthesis;;	LOC_Os03g12500		;	;
	CYP74A3	TraesCS4A02G061800	TraesCS4B02G237500	TraesCS4D02G238700		TRIDC4AG009070	TRIDC4BG041850	TuG1812G0400002778.01	evm.TU.Contig176_1.85	AT5G42650;	CYP74A;	jasmonic acid biosynthesis;;	LOC_Os03g12500		;	;
	CYP74A4	TraesCS5A02G403200	TraesCS5B02G408000	TraesCS5D02G413200		TRIDC5AG058590	TRIDC5BG062770		evm.TU.Contig109.122	AT5G42650;	CYP74A;	jasmonic acid biosynthesis;;	LOC_Os03g55800		;	;
	CYP74E4	TraesCS6A02G185100	TraesCS6B02G213300	TraesCS6D02G172200		TRIDC6AG026910	TRIDC6BG032990	TuG1812G0600001921.01	evm.TU.Contig21.101	AT5G42650;	CYP74A;	jasmonic acid biosynthesis;;	LOC_Os02g12690,LOC_Os02g12680	,	;;	;;
	CYP74F3	TraesCS6A02G027900	TraesCS6B02G039500	TraesCS6D02G031100			TRIDC6BG004850	TuG1812G0600000261.01	evm.TU.Contig418.36	AT4G15440;	CYP74B2;	traumatin and (<i>Z</i>)-3-hexen-1-yl acetate biosynthesis;;	LOC_Os02g02000		;	;
CYP85	CYP85A1	TraesCS2A02G013200,TraesCS2A02G013400,TraesCS2A02G013000,TraesCS2A02G013500	TraesCS2B02G004200,TraesCS2B02G004500,TraesCS2B02G004600,TraesCS2B02G004400,TraesCS2B02G004700	TraesCS2D02G014500,TraesCS2D02G014200,TraesCS2D02G014600,TraesCS2D02G014700,TraesCS2D02G014400		TRIDC2AG001470,TRIDC2AG001500,TRIDC2AG001510,TRIDC2AG001520	TRIDC2BG001370,TRIDC2BG001380,TRIDC2BG001420	TuG1812G0200000103.01,TuG1812G0200000092.01,TuG1812G0200000098.01,TuG1812G0200000097.01	evm.TU.Contig86.65,evm.TU.Contig86.61	AT3G30180;AT5G38970;	CYP85A2;CYP85A1;	brassinosteroid biosynthesis I;;brassinosteroid biosynthesis I;;	LOC_Os03g40540	brd1L;OsBR6ox;OSDWARF	BR-deficient dwarf1; cytochrome P450; BR C-6 oxidase gene;	该突变体的表现为典型的BR缺乏症状：茎秆严重矮化，株高只有10-30cm；叶片弯曲僵硬，呈畸形；根冠、穗形和谷粒等偏小。在外施BR复合物后能恢复部分生长性状。 利用来自番茄和拟南芥的BR6ox，两个小组均从水稻基因组中克隆到一个同源基因，OsBR6ox。OsBR6ox 编码水稻BR生物合成的一个关键酶，即BR-6氧化酶，该酶属于细胞色素P450家族。OsBR6ox 与brd1 共分离，位于水稻第3染色体长臂上，由9个外显子组成。Mori等报道认为，其发现的brd1突变体是由于OsBR6ox 的外显子4和外显子5之间有193bp的缺失并有5bp的插入(AGTAC)；Hong等的报道认为，其发现有3份brd1突变体，其中brd1-1是由于内含子6与外显子7之间113 bp缺失；brd1-2和brd1-3都因为发生了单核苷酸突变。;
CYP86	CYP86A35	TraesCS2A02G407500	TraesCS2B02G425400	TraesCS2D02G404600		TRIDC2AG058810	TRIDC2BG061820		evm.TU.Contig66.124	AT1G01600;	CYP86A4;	cutin biosynthesis;suberin monomers biosynthesis;;	LOC_Os02g44654		cytochrome P450, putative, expressed;	;
	CYP86A5	TraesCS6A02G244900	TraesCS6B02G239400,TraesCS6B02G279400	TraesCS6D02G227200		TRIDC6AG037820	TRIDC6BG038930,TRIDC6BG044740		evm.TU.Contig10_2.13	AT1G01600;AT1G24540;	CYP86A4;CYP86C1;	cutin biosynthesis;suberin monomers biosynthesis;;;	LOC_Os02g44654,LOC_Os02g38290	,	cytochrome P450, putative, expressed;cytochrome P450, putative, expressed;	;;
	CYP86A6	TraesCS6A02G210500				TRIDC6AG032590				AT1G24540;	CYP86C1;	;	LOC_Os02g38290		cytochrome P450, putative, expressed;	;
	CYP86A79v1	TraesCS3A02G368200	TraesCS3B02G399900	TraesCS3D02G361200		TRIDC3AG052930	TRIDC3BG059500		evm.TU.Contig12.288	AT5G58860;AT1G01600;	CYP86A1;CYP86A4;	cutin biosynthesis;suberin monomers biosynthesis;;cutin biosynthesis;suberin monomers biosynthesis;;	LOC_Os01g63540		cytochrome P450, putative, expressed;	;
	CYP86B3	TraesCS1A02G161400	TraesCS1B02G177900	TraesCS1D02G158400,TraesCS7D02G520200		TRIDC1AG024570	TRIDC1BG029670	TuG1812G0100002019.01	evm.TU.Contig372.63,evm.TU.Contig13.130	AT5G23190;	CYP86B1;	cutin biosynthesis;suberin monomers biosynthesis;;	LOC_Os10g34480		cytochrome P450, putative, expressed;	;
	CYP86E2			TraesCS6D02G193600					evm.TU.Contig27.159	AT1G24540;	CYP86C1;	;	LOC_Os02g38290		cytochrome P450, putative, expressed;	;
CYP87	CYP87A4	TraesCS2A02G400400	TraesCS2B02G418500	TraesCS2D02G398000		TRIDC2AG057900		TuG1812G0200004481.01	evm.TU.Contig66.10	AT1G12740;	CYP87A2;	thalianol and derivatives biosynthesis;;	LOC_Os04g48210		cytochrome P450, putative, expressed;	-;
	CYP87A6	TraesCS2A02G400600,TraesCS6A02G255900,TraesCS5A02G556900,TraesCS2A02G400500	TraesCS2B02G418600,TraesCS6B02G269500,TraesCS2B02G418700,TraesCS7B02G354400	TraesCS6D02G237100,TraesCS2D02G398100,TraesCS2D02G398200	TraesCSU02G031600	TRIDC2AG057910,TRIDC2AG057920,TRIDC5AG078420,TRIDC6AG039380	TRIDC2BG060820,TRIDC2BG060830,TRIDC6BG046230,TRIDC7BG056600	TuG1812G0200004482.01,TuG1812G0200004519.01,TuG1812G0500005647.01,TuG1812G0600002844.01	evm.TU.Contig395.42,evm.TU.Contig66.13,evm.TU.Contig66.14,evm.TU.Contig10_2.201	AT1G12740;	CYP87A2;	thalianol and derivatives biosynthesis;;	LOC_Os04g48170,LOC_Os04g48200,LOC_Os02g45280,LOC_Os04g48210	,,,	cytochrome P450, putative, expressed;cytochrome P450, putative, expressed;cytochrome P450, putative, expressed;cytochrome P450, putative, expressed;	;;;-;
	CYP87B11P	TraesCS5A02G459800,TraesCS5A02G544600,TraesCS4A02G354800	TraesCS5B02G551400,TraesCS2B02G009100,TraesCS5B02G551600,TraesCS5B02G551300	TraesCS2D02G012800	TraesCSU02G129300		TRIDC2BG001190,TRIDC5BG080390	TuG1812G0200000783.01,TuG1812G0400003668.01,TuG1812G0500004802.01	evm.TU.Contig297.99,evm.TU.Contig86.88	AT1G12740;	CYP87A2;	thalianol and derivatives biosynthesis;;	LOC_Os04g48200,LOC_Os07g29960	,	cytochrome P450, putative, expressed;cytochrome P450, putative, expressed;	;;
	CYP87B13							TuG1812G0500005648.01		AT1G12740;	CYP87A2;	thalianol and derivatives biosynthesis;;	LOC_Os04g48200		cytochrome P450, putative, expressed;	;
	CYP87C7	TraesCS2A02G367800	TraesCS2B02G616600,TraesCS6B02G407000,TraesCS2B02G385100,TraesCS6B02G407100	TraesCS7D02G117200,TraesCS2D02G364700,TraesCS2D02G002800		TRIDC2AG053190	TRIDC2BG056120,TRIDC6BG064670	TuG1812G0500003431.01,TuG1812G0200006387.01,TuG1812G0200006386.01,TuG1812G0600003967.01,TuG1812S0002153000.01	evm.TU.Contig312.56,evm.TU.Contig252.31,evm.TU.Contig86.260	AT1G12740;AT1G55940;	CYP87A2;CYP708A1;	thalianol and derivatives biosynthesis;;thalianol and derivatives biosynthesis;;	LOC_Os03g45619,LOC_Os12g18820	,	cytochrome P450, putative, expressed;cytochrome P450, putative, expressed;	;;
	CYP87C8	TraesCS5A02G307700	TraesCS5B02G308300			TRIDC5AG045860	TRIDC5BG049710		evm.TU.Contig45.11	AT1G12740;	CYP87A2;	thalianol and derivatives biosynthesis;;	LOC_Os03g45619		cytochrome P450, putative, expressed;	;
CYP88	CYP88A15	TraesCS7A02G029600,TraesCS4A02G460100		TraesCS7D02G026000		TRIDC4AG067870,TRIDC7AG002730			evm.TU.Contig616.8	AT2G32440;AT1G05160;	CYP88A4;CYP88A3;	GA<sub>12</sub> biosynthesis;;GA<sub>12</sub> biosynthesis;;	LOC_Os06g02019		cytochrome P450, putative, expressed;	;
CYP90	CYP90A28	TraesCS5A02G131400	TraesCS5B02G133400	TraesCS5D02G139900		TRIDC5AG022250	TRIDC5BG023710	TuG1812G0500001673.01	evm.TU.Contig63.93	AT5G05690;	CYP90A1;	leucopelargonidin and leucocyanidin biosynthesis;leucodelphinidin biosynthesis;brassinosteroid biosynthesis II;brassinosteroid biosynthesis I;;	LOC_Os12g04480		cytochrome P450, putative, expressed;	;
	CYP90B2	TraesCS3A02G519000,TraesCS4A02G078000	TraesCS3B02G586500,TraesCS4B02G234100	TraesCS3D02G526300,TraesCS4D02G235200,TraesCS3D02G526400		TRIDC3AG073390,TRIDC4AG009550	TRIDC3BG084640,TRIDC4BG041180	TuG1812G0300005669.01,TuG1812G0400002756.01	evm.TU.Contig30_2.2,evm.TU.Contig286.4,evm.TU.Contig286.2	AT3G50660;	CYP90B1;	brassinosteroid biosynthesis II;brassinosteroid biosynthesis I;;	LOC_Os03g12660	OsDWARF4; CYP90B2	Cytochrome P450 gene;	OsDWARF4 编码一个细胞色素P450 CYP90B2，催化油菜素内酯生物合成后期步骤的C-22 的羟基化。OsDWARF4 与CYP724B1/D11 在功能上存在冗余，OsDWARF4 单独突变对油菜素内酯合成和植物株型的影响有限。通过不同器官的表达量和表型分析，D11/CYP724B1 参与的是BR合成的主要途径，与茎尖伸长和生殖生长有关，故D11 突变导致明显得矮化和产生圆形小粒；而OsDWARF4/CYP90B2 仅为BR 合成过程中的补充途径，主要对叶片的角度有影响，而与生殖生长无关，所以仅表现比野生型略矮而其他性状正常。;
	CYP90D2	TraesCS3A02G103800	TraesCS3B02G121200	TraesCS3D02G106100		TRIDC3AG012660	TRIDC3BG017010	TuG1812G0300001161.01,TuG1812U0000306800.01	evm.TU.Contig356.7	AT3G13730;	CYP90D1;	brassinosteroid biosynthesis II;brassinosteroid biosynthesis I;;	LOC_Os01g10040	D2; CYP90D2; smg11	Cytochrome P450 gene;dwarf-2;ebisu dwarf; small grain 11;	D2的编码产物是BR生物合成过程中的一种关键酶，该酶属于细胞色素P450家族CYP90D 类，命名为CYP90D2，催化BR生物合成过程中从6-脱氧茶甾酮(6-deoxoteasterone)→3-脱氢-6-脱氧茶甾酮(3-dehydro-6-deoxoteasterone)和茶甾酮(teasterone)→3-脱氢茶甾酮(3-dehydroteasterone)的反应。SMG11控制水稻籽粒大小、籽粒数目和谷物产量，过表达SMG11会增加籽粒大小，这是由于籽粒颖壳细胞变大（Fang et al. 2016）。;
CYP94	CYP94C46	TraesCS2A02G533500,TraesCS1A02G277400,TraesCS2A02G533700,TraesCS5A02G129500,TraesCS4A02G183600,TraesCS3A02G371200	TraesCS1B02G286300,TraesCS3B02G403400,TraesCS2B02G563200,TraesCS2B02G563300,TraesCS4B02G135200,TraesCS5B02G128100	TraesCS2D02G535800,TraesCS2D02G535700,TraesCS3D02G364300,TraesCS1D02G276600,TraesCS5D02G137000		TRIDC2AG074660,TRIDC2AG074670,TRIDC3AG053350,TRIDC4AG029460,TRIDC5AG021990	TRIDC1BG046910,TRIDC2BG081430,TRIDC2BG081440,TRIDC3BG060040,TRIDC4BG021020,TRIDC5BG022480	TuG1812G0100003199.01,TuG1812G0300004090.01	evm.TU.Contig83.230,evm.TU.Contig12.235,evm.TU.Contig63.18	AT2G27690;	CYP94C1;	cutin biosynthesis;suberin monomers biosynthesis;;	LOC_Os12g05440,LOC_Os05g37250,LOC_Os01g63930,LOC_Os11g05380	CYP94C2b,,,	cytochrome P450;cytochrome P450, putative, expressed;;cytochrome P450, putative, expressed;	CYP94C2b能够催化有生物活性的茉莉酸-异亮氨酸（JA-Ile）转化为12OH-JA-Ile和12COOH-JA-Ile；CYP94C2b表达增强的水稻株系中会促进JA失活，进而减弱水稻对外源JA和损伤的应答（Kurotani et al. 2015）。;;;;
	CYP94D15						TRIDC2BG088140			AT3G56630;	CYP94D2;	cutin biosynthesis;suberin monomers biosynthesis;;	LOC_Os03g12260		cytochrome P450 protein, putative, expressed;	;
	CYP94D29	TraesCS3A02G332000,TraesCS2A02G015800	TraesCS3B02G362400	TraesCS3D02G325500,TraesCS2D02G007600		TRIDC3AG047790,TRIDC3AG047800	TRIDC2BG000080	TuG1812G0300003596.01	evm.TU.Contig86.189,evm.TU.Contig237.35	AT3G56630;	CYP94D2;	cutin biosynthesis;suberin monomers biosynthesis;;	LOC_Os01g59020,LOC_Os01g58970,LOC_Os01g58990,LOC_Os01g59050,LOC_Os01g58960	,,,,	cytochrome P450, putative, expressed;cytochrome P450, putative, expressed;cytochrome P450, putative, expressed;cytochrome P450, putative, expressed;cytochrome P450, putative, expressed;	;;;;;
	CYP94D30P	TraesCS3A02G332100		TraesCS3D02G325600			TRIDC3BG053960	TuG1812G0300003720.01	evm.TU.Contig237.34	AT3G56630;AT1G34540;	CYP94D2;CYP94D1;	cutin biosynthesis;suberin monomers biosynthesis;;cutin biosynthesis;suberin monomers biosynthesis;;	LOC_Os01g59050		cytochrome P450, putative, expressed;	;
	CYP94D31	TraesCS3A02G332200	TraesCS3B02G362200	TraesCS3D02G325700,TraesCS5D02G410100			TRIDC3BG053950	TuG1812G0300003597.01	evm.TU.Contig109.73,evm.TU.Contig237.33	AT3G56630;	CYP94D2;	cutin biosynthesis;suberin monomers biosynthesis;;	LOC_Os01g59050,LOC_Os01g72270,LOC_Os01g58970	,,	cytochrome P450, putative, expressed;cytochrome P450, putative, expressed;cytochrome P450, putative, expressed;	;;;
	CYP94D33	TraesCS5A02G137400,TraesCS1A02G239400,TraesCS5A02G005800	TraesCS1B02G251600,TraesCS5B02G136100	TraesCS1D02G239600,TraesCS5D02G154600,TraesCS5D02G006800		TRIDC1AG036140,TRIDC5AG000840,TRIDC5AG023320	TRIDC1BG041320,TRIDC5BG000870,TRIDC5BG024310	TuG1812G0500001586.01,TuG1812S0000203000.01	evm.TU.Contig329.1,evm.TU.Contig236.13,evm.TU.Contig853.2,evm.TU.Contig63.170,evm.TU.Contig202.15	AT3G56630;AT1G34540;	CYP94D2;CYP94D1;	cutin biosynthesis;suberin monomers biosynthesis;;cutin biosynthesis;suberin monomers biosynthesis;;	LOC_Os05g31740,LOC_Os12g04100,LOC_Os11g04290,LOC_Os12g04110,LOC_Os01g72260	,,,,	cytochrome P450 86A2, putative, expressed;cytochrome P450, putative, expressed;cytochrome P450, putative, expressed;;cytochrome P450, putative, expressed;	;;;;;
	CYP94D48	TraesCS4A02G063900,TraesCS1A02G351600,TraesCS2A02G577800,TraesCS4A02G064000	TraesCS4B02G241100,TraesCS4B02G241300,TraesCS3B02G546300,TraesCS4B02G241400,TraesCS1B02G371900	TraesCS1D02G359100,TraesCS4D02G240800,TraesCS4D02G240900,TraesCS2D02G589200		TRIDC1AG051870,TRIDC2AG080050,TRIDC3AG069670,TRIDC4AG008770,TRIDC4AG008780	TRIDC1BG059890,TRIDC3BG078980,TRIDC4BG042320,TRIDC4BG042330	TuG1812G0100003937.01,TuG1812G0200006094.01,TuG1812G0400002828.01,TuG1812G0400002829.01	evm.TU.Contig176_1.42,evm.TU.Contig176_1.43,evm.TU.Contig257.56	AT3G56630;AT3G48520;	CYP94D2;CYP94B3;	cutin biosynthesis;suberin monomers biosynthesis;;;	LOC_Os03g12260,LOC_Os11g29290,LOC_Os01g72260	,HAN1,	cytochrome P450 protein, putative, expressed;chilling tolerance QTL; oxidase; cytochrome P450;cytochrome P450, putative, expressed;	;驯化过程中，籼稻和粳稻的HAN1自然变异发生了分化。在两种粳稻生态型分化过程中，一个来自温带粳稻的特异等位基因在HAN1启动子中获得了一个MYB顺式元件，增强了温带粳稻的抗寒性，使其能够适应温带气候（Mao et al. 2019）。HAN1在各组织中均有表达。萌发期，HAN1在胚根和胚芽鞘表达相对较高；成熟期，在根、颖壳和雄蕊的表达水平较高。HAN1在叶中的表达较弱，但在低温处理后表达水平升高（Mao et al. 2019）。;;
	CYP94E8								evm.TU.Contig202.21	AT3G56630;	CYP94D2;	cutin biosynthesis;suberin monomers biosynthesis;;	LOC_Os01g72260		cytochrome P450, putative, expressed;	;
CYP96	CYP96B13	TraesCS5A02G362900,TraesCS5A02G362800,TraesCS5A02G361700,TraesCS5A02G362700,TraesCS5A02G362600,TraesCS2A02G003300,TraesCS5A02G363000		TraesCS5D02G370500,TraesCS7D02G028900		TRIDC5AG052920,TRIDC5AG053010		TuG1812G0500003912.01,TuG1812G0500003942.01,TuG1812G0500003943.01,TuG1812S0000827400.01,TuG1812S0000828200.01	evm.TU.Contig9.564	AT4G39490;AT2G21910;	CYP96A10;CYP96A5;	cuticular wax biosynthesis;;;	LOC_Os08g16260,LOC_Os03g04530	,	cytochrome P450 protein, putative, expressed;cytochrome P450, putative, expressed;	;;
	CYP96B14			TraesCS5D02G334600						AT4G39490;	CYP96A10;	cuticular wax biosynthesis;;	LOC_Os08g16260		cytochrome P450 protein, putative, expressed;	;
	CYP96B16	TraesCS5A02G328800,TraesCS5A02G328700	TraesCS5B02G328800,TraesCS5B02G328900	TraesCS5D02G334700			TRIDC5BG052460	TuG1812G0500003534.01,TuG1812G0500003533.01		AT4G39490;AT2G21910;	CYP96A10;CYP96A5;	cuticular wax biosynthesis;;;	LOC_Os08g16260,LOC_Os03g04530	,	cytochrome P450 protein, putative, expressed;cytochrome P450, putative, expressed;	;;
	CYP96B19	TraesCS2A02G002900,TraesCS2A02G002800,TraesCS7A02G107800	TraesCS2B02G000600	TraesCS7D02G102100		TRIDC2AG000310,TRIDC2AG000320,TRIDC7AG012550	TRIDC2BG000600	TuG1812G0200000045.01,TuG1812G0200000046.01,TuG1812G0200000077.01	evm.TU.Contig193.127,evm.TU.Contig86.275	AT4G39490;AT4G39480;	CYP96A10;CYP96A9;	cuticular wax biosynthesis;;;	LOC_Os03g04660		cytochrome P450 86A1, putative, expressed;	;
	CYP96B20		TraesCS4B02G342400	TraesCS4D02G338000	TraesCSU02G073000	TRIDC5AG072960	TRIDC4BG057500	TuG1812S0002844200.01	evm.TU.Contig138.77	AT2G23180;AT4G39490;	CYP96A1;CYP96A10;	;cuticular wax biosynthesis;;	LOC_Os03g04680	OsCYP96B4; OsDSS1; sd37; bsh1	Cytochrome P450; semi-dwarf; brittle sheath1;	OsCYP96B以依赖转录剂量的方式降低水稻株高，可能参与脂类的代谢并调控控制细胞的伸长（Ramamoorthy et al. 2011）;CYP96B4可能是植株生长的重要调节子，进而影响水稻植株高度（Zhang et al. 2014）;BSH1主要在次生细胞壁的形成中发挥功能，并可能在蜡质合成中以未知的机制发挥作用（Wang et al. 2016）。;
	CYP96B22	TraesCS5A02G361800,TraesCS2A02G004500,TraesCS5A02G362400,TraesCS4A02G307600,TraesCS4A02G307700,TraesCS2A02G006400	TraesCS2B02G001100,TraesCS4B02G009700,TraesCS2B02G593200,TraesCS2B02G002000,TraesCS5B02G364200,TraesCS2B02G019600,TraesCS2B02G014500,TraesCS2B02G005800,TraesCS2B02G014200,TraesCS3B02G044900,TraesCS2B02G318700,TraesCS2B02G593100,TraesCS2B02G014000,TraesCS2B02G020000,TraesCS3B02G006600,TraesCS5B02G364300,TraesCS2B02G000400,TraesCS2B02G013800,TraesCS2B02G593300	TraesCS2D02G015600,TraesCS2D02G563900,TraesCS2D02G003100,TraesCS2D02G004300,TraesCS5D02G370600,TraesCS2D02G002500,TraesCS3D02G003300	TraesCSU02G149200,TraesCSU02G266500,TraesCSU02G011700,TraesCSU02G166400,TraesCSU02G011600,TraesCSU02G011400,TraesCSU02G262900,TraesCSU02G010700,TraesCSU02G012200,TraesCSU02G227900,TraesCSU02G213000	TRIDC2AG000030,TRIDC2AG000200,TRIDC2AG078150,TRIDC5AG053000,TRIDC5AG053030	TRIDC2BG000650,TRIDC2BG006070,TRIDC2BG086040,TRIDC2BG086050,TRIDC4BG000550,TRIDC5BG057040,TRIDC5BG057050,TRIDC7BG076790	TuG1812G0200000149.01,TuG1812G0200000051.01,TuG1812G0200000053.01,TuG1812G0200000068.01,TuG1812G0200005983.01,TuG1812G0400000116.01,TuG1812S0000827800.01,TuG1812S0001912500.01,TuG1812S0002018100.01,TuG1812S0002364300.01	evm.TU.Contig86.276,evm.TU.Contig86.237,evm.TU.Contig86.254,evm.TU.Contig9.566	AT4G39490;AT2G21910;AT1G47620;AT2G23180;AT5G23190;AT3G26125;	CYP96A10;CYP96A5;CYP96A8;CYP96A1;CYP86B1;CYP86C2;	cuticular wax biosynthesis;;;;;cutin biosynthesis;suberin monomers biosynthesis;;cutin biosynthesis;suberin monomers biosynthesis;;	LOC_Os03g04530,LOC_Os08g16260,LOC_Os08g16320,LOC_Os08g16430	,,,	cytochrome P450, putative, expressed;cytochrome P450 protein, putative, expressed;cytochrome P450 protein, putative, expressed;;	;;;;
	CYP96B3			TraesCS3D02G474900				TuG1812S0002498200.01	evm.TU.Contig337.56,evm.TU.Contig337.60,evm.TU.Contig184.117,evm.TU.Contig138.59	AT4G39490;	CYP96A10;	cuticular wax biosynthesis;;	LOC_Os03g04650		cytochrome P450 protein, putative, expressed;	;
	CYP96B5	TraesCS3A02G479700,TraesCS5A02G510900,TraesCS3A02G480100,TraesCS5A02G511100	TraesCS4B02G341900,TraesCS3B02G524600,TraesCS4B02G341600,TraesCS4B02G342000,TraesCS4B02G341800,TraesCS3B02G561900,TraesCS3B02G523800,TraesCS3B02G524300	TraesCS3D02G505600,TraesCS3D02G474600,TraesCS4D02G337400,TraesCS4D02G337500		TRIDC3AG067580,TRIDC3AG067670,TRIDC5AG072820,TRIDC5AG072850	TRIDC3BG076440,TRIDC3BG076540,TRIDC4BG057380,TRIDC4BG057390,TRIDC4BG057430,TRIDC4BG057450	TuG1812G0300005147.01,TuG1812G0500005226.01	evm.TU.Contig138.60	AT4G39490;AT2G23180;	CYP96A10;CYP96A1;	cuticular wax biosynthesis;;;	LOC_Os03g04650,LOC_Os03g04660,LOC_Os03g04640	,,	cytochrome P450 protein, putative, expressed;cytochrome P450 86A1, putative, expressed;cytochrome P450 protein, putative, expressed;	;;;
	CYP96B6	TraesCS4A02G476900,TraesCS4A02G480400,TraesCS4A02G462000,TraesCS4A02G476800,TraesCS7A02G016200		TraesCS7D02G024500,TraesCS7D02G012800	TraesCSU02G101400	TRIDC4AG068070		TuG1812G0700000134.01	evm.TU.Contig470.42,evm.TU.Contig7_1_1.118	AT4G39490;AT4G39480;AT2G21910;	CYP96A10;CYP96A9;CYP96A5;	cuticular wax biosynthesis;;;;	LOC_Os03g04530		cytochrome P450, putative, expressed;	;
	CYP96D1	TraesCS3A02G114700	TraesCS3B02G134100	TraesCS4D02G364700,TraesCS3D02G117100				TuG1812G0300001299.01,TuG1812S0000984800.01	evm.TU.Contig121.213,evm.TU.Contig68.60	AT2G21910;	CYP96A5;	;	LOC_Os01g08800		cytochrome P450, putative, expressed;	;
	CYP96D2	TraesCS1A02G120300	TraesCS1B02G139700	TraesCS1D02G121300		TRIDC1AG013320	TRIDC1BG021130		evm.TU.Contig62.101	AT2G21910;AT2G23180;	CYP96A5;CYP96A1;	;;	LOC_Os05g08850		cytochrome P450, putative, expressed;	;
	CYP96E1	TraesCS4A02G008800,TraesCS3A02G114100,TraesCS3A02G114000	TraesCS3B02G133600,TraesCS3B02G133700	TraesCS7D02G055300,TraesCS3D02G116600,TraesCS7D02G055200,TraesCS3D02G116500		TRIDC3AG014120,TRIDC3AG014130	TRIDC3BG018690,TRIDC3BG018700	TuG1812G0300001290.01,TuG1812G0400003354.01,TuG1812S0003270700.01	evm.TU.Contig68.49,evm.TU.Contig68.52,evm.TU.Contig291.28,evm.TU.Contig291.29	AT4G39490;	CYP96A10;	cuticular wax biosynthesis;;	LOC_Os01g08810		cytochrome P450, putative, expressed;	;
CYP97	CYP97A4	TraesCS6A02G398600,TraesCS6A02G392000	TraesCS6B02G438800,TraesCS6B02G432200	TraesCS6D02G377900,TraesCS6D02G382800		TRIDC6AG058020	TRIDC6BG067840,TRIDC6BG069140	TuG1812G0600004259.01,TuG1812G0600004203.01	evm.TU.Contig388.28,evm.TU.Contig273_1.30	AT1G31800;	CYP97A3;	lutein biosynthesis;;	LOC_Os02g57290		;	;
	CYP97B4	TraesCS6A02G156300	TraesCS6B02G184500	TraesCS6D02G146300		TRIDC6AG021880	TRIDC6BG027650	TuG1812G0600001635.01	evm.TU.Contig57.90	AT4G15110;	CYP97B3;	lutein biosynthesis;;	LOC_Os02g07680		cytochrome P450, putative, expressed;	;
	CYP97C2	TraesCS1A02G206900	TraesCS1B02G220700	TraesCS1D02G210200		TRIDC1AG031230	TRIDC1BG036640		evm.TU.Contig80.102	AT3G53130;	CYP97C1;	lutein biosynthesis;;	LOC_Os10g39930		cytochrome P450 97B2, putative, expressed;	;
CYP704	CYP704A3	TraesCS2A02G398800,TraesCS3A02G084700,TraesCS3A02G082900,TraesCS3A02G084800	TraesCS3B02G099700,TraesCS2B02G416700,TraesCS3B02G099600,TraesCS3B02G099900,TraesCS3B02G100000	TraesCS3D02G084600,TraesCS2D02G396300,TraesCS3D02G084900,TraesCS3D02G084700		TRIDC2AG057710,TRIDC3AG009940,TRIDC3AG010180,TRIDC3AG010200	TRIDC2BG060520,TRIDC3BG013850,TRIDC3BG013870	TuG1812G0200004495.01,TuG1812G0300000947.01,TuG1812G0300000945.01,TuG1812G0300000958.01	evm.TU.Contig14.388,evm.TU.Contig14.386,evm.TU.Contig14.385,evm.TU.Contig264.46	AT2G45510;	CYP704A2;	;	LOC_Os04g48460		cytochrome P450, putative, expressed;	;
	CYP704A41	TraesCS4A02G424900,TraesCS7A02G064200,TraesCS7A02G064800		TraesCS7D02G059000		TRIDC4AG063150,TRIDC7AG006890		TuG1812G0700000691.01	evm.TU.Contig90.207	AT2G45510;AT2G44890;	CYP704A2;CYP704A1;	;;	LOC_Os06g03930		cytochrome P450 86A1, putative, expressed;	;
	CYP704A44	TraesCS7A02G064500,TraesCS7A02G064400		TraesCS7D02G059200	TraesCSU02G200000	TRIDC4AG063130,TRIDC7AG006910		TuG1812G0700000693.01,TuG1812G0700000697.01		AT2G45510;	CYP704A2;	;	LOC_Os06g03930		cytochrome P450 86A1, putative, expressed;	;
	CYP704A89	TraesCS3A02G341200,TraesCS3A02G341300,TraesCS1A02G187100	TraesCS3B02G373300,TraesCS1B02G195000,TraesCS3B02G373400	TraesCS3D02G334900,TraesCS3D02G334800,TraesCS1D02G189500		TRIDC1AG028330,TRIDC3AG049230	TRIDC1BG032690,TRIDC3BG055460	TuG1812G0100002253.01,TuG1812G0300003818.01	evm.TU.Contig145.113,evm.TU.Contig40.279,evm.TU.Contig40.280	AT2G45510;AT1G69500;	CYP704A2;CYP704B1;	;cutin biosynthesis;sporopollenin precursor biosynthesis;suberin monomers biosynthesis;alkane oxidation;;	LOC_Os10g38110		cytochrome P450, putative, expressed;	;
	CYP704B12v1	TraesCS4A02G019400	TraesCS4B02G284700	TraesCS4D02G283400		TRIDC4AG002610	TRIDC4BG048970	TuG1812G0400003235.01	evm.TU.Contig35.3	AT1G69500;	CYP704B1;	cutin biosynthesis;sporopollenin precursor biosynthesis;suberin monomers biosynthesis;alkane oxidation;;	LOC_Os03g07250	CYP704B2	Cytochrome P450 Family Member;	CYP704B2 催化脂肪酸的ω-羟基化，是水稻花药角质生物合成和花粉外壁形成所必需.cyp704B2 是一个水稻雄性不育突变体;
CYP707	CYP707A5	TraesCS6A02G271300	TraesCS6B02G298500	TraesCS6D02G243800		TRIDC6AG041630	TRIDC6BG048560	TuG1812G0600002986.01	evm.TU.Contig213.84	AT4G19230;AT5G45340;	CYP707A1;CYP707A3;	phaseic acid biosynthesis;;phaseic acid biosynthesis;;	LOC_Os02g47470		;	;
	CYP707A88	TraesCS5A02G238000	TraesCS5B02G236500	TraesCS5D02G244900		TRIDC5AG037640	TRIDC5BG039750	TuG1812G0500002690.01	evm.TU.Contig2.341	AT3G19270;	CYP707A4;	phaseic acid biosynthesis;;	LOC_Os09g28390		;	;
CYP709	CYP709C1								evm.TU.Contig16.261	AT2G46950;	CYP709B2;	;	LOC_Os07g23710		;	;
	CYP709C18		TraesCS7B02G059200							AT2G46950;	CYP709B2;	;	LOC_Os06g09210		cytochrome P450 72A1, putative, expressed;	;
	CYP709C19	TraesCS2A02G152300	TraesCS2B02G177400	TraesCS2D02G157400		TRIDC2AG019180	TRIDC2BG022940	TuG1812G0200001615.01	evm.TU.Contig16.258	AT2G46950;	CYP709B2;	;	LOC_Os07g23570		cytochrome P450 72A1, putative, expressed;	;
	CYP709C2	TraesCS2A02G152500,TraesCS5A02G487300,TraesCS4A02G446900,TraesCS2A02G015600	TraesCS5B02G501100,TraesCS2B02G177600	TraesCS2D02G157900,TraesCS2D02G007700,TraesCS5D02G501600		TRIDC5AG069410	TRIDC2BG022950,TRIDC5BG074990	TuG1812G0200000034.01,TuG1812G0200001617.01,TuG1812G0200001618.01,TuG1812G0500005015.01,TuG1812G0700000484.01	evm.TU.Contig371.17,evm.TU.Contig60.225,evm.TU.Contig86.188,evm.TU.Contig16.267	AT2G46950;AT2G46960;AT4G27710;	CYP709B2;CYP709B1;CYP709B3;	;;;	LOC_Os07g23570,LOC_Os07g44140	,	cytochrome P450 72A1, putative, expressed;cytochrome P450 72A1, putative, expressed;	;;
	CYP709C3v1	TraesCS2A02G152400	TraesCS2B02G177500			TRIDC2AG019190		TuG1812G0200001616.01		AT2G46960;AT2G46950;	CYP709B1;CYP709B2;	;;	LOC_Os07g23570		cytochrome P450 72A1, putative, expressed;	;
	CYP709C3v2	TraesCS2A02G152200,TraesCS7A02G155000	TraesCS7B02G059100,TraesCS2B02G186100,TraesCS2B02G177300	TraesCS2D02G157600,TraesCS2D02G157800,TraesCS7D02G155400,TraesCS2D02G157500,TraesCS7D02G155300,TraesCS2D02G157300		TRIDC2AG019170,TRIDC7AG019010	TRIDC2BG022930,TRIDC7BG008620,TRIDC7BG008630	TuG1812G0200001612.01,TuG1812G0700001617.01	evm.TU.Contig130.107,evm.TU.Contig130.108,evm.TU.Contig16.262,evm.TU.Contig16.255,evm.TU.Contig16.266,evm.TU.Contig16.265,evm.TU.Contig16.264	AT2G46960;AT2G46950;AT4G27710;	CYP709B1;CYP709B2;CYP709B3;	;;;	LOC_Os07g23570,LOC_Os06g09210,LOC_Os07g44140	,,	cytochrome P450 72A1, putative, expressed;cytochrome P450 72A1, putative, expressed;cytochrome P450 72A1, putative, expressed;	;;;
	CYP709E4	TraesCS3A02G021900	TraesCS2B02G566500,TraesCS3B02G025600	TraesCS3D02G024700		TRIDC3AG001040	TRIDC2BG081960,TRIDC3BG004080		evm.TU.Contig167.62	AT2G46950;AT2G46960;	CYP709B2;CYP709B1;	;;	LOC_Os03g25480,LOC_Os03g25500	,	cytochrome P450, putative, expressed;;	;;
	CYP709E7	TraesCS2A02G125100	TraesCS2B02G147600	TraesCS2D02G128200		TRIDC2AG015410	TRIDC2BG018590	TuG1812G0200001303.01	evm.TU.Contig26.218	AT2G46950;	CYP709B2;	;	LOC_Os03g25480,LOC_Os03g25490	,	cytochrome P450, putative, expressed;cytochrome P450 72A1, putative, expressed;	;;
	CYP709H1	TraesCS6A02G012100,TraesCS6A02G012300,TraesCS6A02G012400	TraesCS6B02G018500	TraesCS6D02G015000		TRIDC6AG001310	TRIDC6BG001990	TuG1812G0600000139.01,TuG1812G0600000141.01,TuG1812S0003425600.01	evm.TU.Contig191.83	AT2G46950;	CYP709B2;	;	LOC_Os01g24780,LOC_Os06g09210,LOC_Os03g25480	,,	cytochrome P450, putative, expressed;cytochrome P450 72A1, putative, expressed;cytochrome P450, putative, expressed;	;;;
	CYP709J1	TraesCS5A02G410300,TraesCS5A02G334500,TraesCS5A02G410000,TraesCS2A02G014500	TraesCS2B02G001900,TraesCS2B02G006600,TraesCS2B02G006200,TraesCS5B02G414400,TraesCS2B02G005900,TraesCS5B02G529500,TraesCS5B02G334000,TraesCS5B02G414200	TraesCS5D02G339200,TraesCS5D02G339300	TraesCSU02G235700,TraesCSU02G149100,TraesCSU02G243500	TRIDC5AG049190	TRIDC2BG001650,TRIDC5BG063620,TRIDC5BG063640,TRIDC5BG078750	TuG1812G0500003646.01,TuG1812S0001274200.01	evm.TU.Contig9.33,evm.TU.Contig9.35	AT2G46950;AT2G26710;AT2G46960;AT1G06790;AT1G17060;	CYP709B2;CYP72B1;CYP709B1;NUCLEAR RNA POLYMERASE C;CYP72C1;	;brassinosteroids inactivation;;;;;	LOC_Os07g44140,LOC_Os07g23570,LOC_Os03g25490,LOC_Os03g25480,LOC_Os07g44130,LOC_Os07g29420,LOC_Os07g23710	,,,,,,	cytochrome P450 72A1, putative, expressed;cytochrome P450 72A1, putative, expressed;cytochrome P450 72A1, putative, expressed;cytochrome P450, putative, expressed;cytochrome P450 72A1, putative, expressed;;;	;;;;;;;
CYP710	CYP710A8	TraesCS3A02G132000,TraesCS5A02G557000	TraesCS7B02G019100,TraesCS4B02G398800,TraesCS7B02G015900,TraesCS3B02G167400	TraesCS3D02G148300	TraesCSU02G114400	TraesCS3A02G132000,TRIDC5AG078430,TRIDC5AG078890	TRIDC3BG023960,TRIDC4BG063480,TRIDC7BG002760,TRIDC7BG002900	TuG1812G0300001597.01,TuG1812G0500005649.01	evm.TU.Contig419.4,evm.TU.Contig49.208	AT2G34500;	CYP710A1;	;	LOC_Os01g11340		cytochrome P450, putative, expressed;	;
CYP711	CYP711A29	TraesCS4A02G412100	TraesCS4B02G312300	TraesCS4D02G309900		TRIDC4AG055470	TRIDC4BG052970	TuG1812G0400003489.01	evm.TU.Contig262.37	AT2G26170;	CYP711A1;	;	LOC_Os01g50590,LOC_Os01g50580	,SLB2	cytochrome P450, putative, expressed;cytochrome P450 gene;	;;
	CYP711A31	TraesCS7A02G360300	TraesCS7B02G267500,TraesCS3B02G088700	TraesCS3D02G073900,TraesCS7D02G362800	TraesCSU02G235400,TraesCSU02G146300	TRIDC7AG050370	TRIDC3BG012120,TRIDC7BG043440		evm.TU.Contig3.262	AT2G26170;	CYP711A1;	;	LOC_Os06g36920,LOC_Os01g50580,LOC_Os01g50590	,SLB2,	cytochrome P450, putative, expressed;cytochrome P450 gene;cytochrome P450, putative, expressed;	;;;
	CYP711A4	TraesCS3A02G466400				TRIDC3AG065920		TuG1812G0300004967.01,TuG1812G0300005009.01		AT2G26170;	CYP711A1;	;	LOC_Os01g50590,LOC_Os01g50520	,SLB1	cytochrome P450, putative, expressed;cytochrome P450 gene;	;;
	CYP711A5	TraesCS6A02G187200	TraesCS6B02G217300	TraesCS6D02G174100		TRIDC6AG027340	TRIDC6BG033490		evm.TU.Contig21.50	AT2G26170;	CYP711A1;	;	LOC_Os02g12890		cytochrome P450, putative, expressed;	;
	CYP711A6								evm.TU.Contig60.271	AT2G26170;	CYP711A1;	;	LOC_Os06g36920		cytochrome P450, putative, expressed;	;
CYP714	CYP714B1	TraesCS2A02G103900	TraesCS2B02G121000	TraesCS2D02G103600		TRIDC2AG012350	TRIDC2BG015140	TuG1812G0200001058.01	evm.TU.Contig112.137	AT5G24910;	CYP714A1;	;	LOC_Os07g48330	CYP714B1	cytochrome P450 gene;gibberellin 13-oxidase;	CYP714B1 和CYP714B2 是2个细胞色素氧化酶P450基因，它们编码GA13-氧化酶，通过降低赤霉素的生物活性对水稻生长进行精细调控，并同时对赤霉素的内稳态起调控作用（Magome et al. 2013）。;
	CYP714B7	TraesCS4A02G132500	TraesCS4B02G172200	TraesCS4D02G174200		TRIDC4AG018400	TRIDC4BG031280	TuG1812G0400002053.01	evm.TU.Contig259_2.1	AT5G24910;	CYP714A1;	;	LOC_Os07g48330,LOC_Os03g21400	CYP714B1,CYP714B2	cytochrome P450 gene;gibberellin 13-oxidase;cytochrome P450 gene;gibberellin 13-oxidase;	CYP714B1 和CYP714B2 是2个细胞色素氧化酶P450基因，它们编码GA13-氧化酶，通过降低赤霉素的生物活性对水稻生长进行精细调控，并同时对赤霉素的内稳态起调控作用（Magome et al. 2013）。;CYP714B1 和CYP714B2 是2个细胞色素氧化酶P450基因，它们编码GA13-氧化酶，通过降低赤霉素的生物活性对水稻生长进行精细调控，并同时对赤霉素的内稳态起调控作用（Magome et al. 2013）。;
	CYP714C2	TraesCS5A02G145600	TraesCS5B02G144500	TraesCS5D02G146600		TRIDC5AG024400	TRIDC5BG025600	TuG1812G0500001741.01	evm.TU.Contig285.47	AT5G24910;	CYP714A1;	;	LOC_Os12g02640		cytochrome P450 72A1, putative, expressed;	;
	CYP714C4	TraesCS4A02G216000	TraesCS4B02G100300	TraesCS4D02G096600		TRIDC4AG034250	TRIDC4BG015570	TuG1812G0400000912.01	evm.TU.Contig41_1.81.1	AT5G24910;;	CYP714A1;;	;;	LOC_Os12g02640,LOC_Os12g02630	,	cytochrome P450 72A1, putative, expressed;cytochrome P450 72A1, putative, expressed;	;;
	CYP714C5		TraesCS4B02G122900	TraesCS4D02G121000		TRIDC4AG030680	TRIDC4BG019210	TuG1812G0400001306.01	evm.TU.Contig97.79	AT5G24910;AT5G24900;	CYP714A1;CYP714A2;	;;	LOC_Os12g02640		cytochrome P450 72A1, putative, expressed;	;
	CYP714C7	TraesCS5A02G145700	TraesCS5B02G144600	TraesCS5D02G146500				TuG1812G0500001740.01	evm.TU.Contig285.45	AT5G24910;	CYP714A1;	;	LOC_Os12g02640		cytochrome P450 72A1, putative, expressed;	;
	CYP714D1	TraesCS1A02G303100	TraesCS1B02G313400,TraesCS2B02G230500	TraesCS1D02G302500,TraesCS1D02G302600		TRIDC1AG044990	TRIDC1BG050990,TRIDC2BG030720	TuG1812G0100003422.01	evm.TU.Contig72.163,evm.TU.Contig72.162	AT5G24910;	CYP714A1;	;	LOC_Os05g40384		;	;
CYP715	CYP715B1	TraesCS6A02G404500	TraesCS6B02G448800	TraesCS6D02G387700		TRIDC6AG059370	TRIDC6BG070370		evm.TU.Contig212.35	AT5G52400;	CYP715A1;	<i>trans</i>-zeatin biosynthesis;;	LOC_Os02g57810		cytochrome P450, putative, expressed;	;
CYP721	CYP721B1	TraesCS1A02G254000,TraesCS1A02G253800,TraesCS1A02G254100	TraesCS1B02G264300,TraesCS1B02G264200	TraesCS1D02G253500,TraesCS1D02G253600		TRIDC1AG037950		TuG1812G0100002938.01,TuG1812G0100002922.01	evm.TU.Contig20.213	AT1G75130;AT2G26710;	CYP721A1;CYP72B1;	;brassinosteroids inactivation;;	LOC_Os05g33600		cytochrome P450 72A1, putative, expressed;	;
	CYP721B5	TraesCS1A02G253900	TraesCS1B02G264400	TraesCS1D02G253400		TRIDC1AG037970	TRIDC1BG043150	TuG1812G0100002923.01		AT1G75130;	CYP721A1;	;	LOC_Os05g33590,LOC_Os05g33600	,	cytochrome P450, putative, expressed;cytochrome P450 72A1, putative, expressed;	;;
CYP724	CYP724B1	TraesCS2A02G331800	TraesCS2B02G350400	TraesCS2D02G331100		TRIDC2AG048380	TRIDC2BG050840	TuG1812G0200003797.01	evm.TU.Contig1.544	AT3G50660;	CYP90B1;	brassinosteroid biosynthesis II;brassinosteroid biosynthesis I;;	LOC_Os04g39430	d11; CYP724B1; CPB1; sg4; cl4	dwarf 11; cytochrome P450; small grain 4; clustered spikelets 4;	CYP724B1，与水稻的油菜素内酯生物合成有关，它的隐性突变导致油菜素内酯生物合成受阻，植株矮化,可能对6-脱氧香蒲甾醇（6-DeoxoTY）和香蒲甾醇（TY）的合成起催化作用。DWARF11的新等位基因CPB1调控水稻穗型和种子大小（Wu et al. 2016）。;
CYP727	CYP727A2	TraesCS2A02G142300	TraesCS2B02G167500	TraesCS2D02G145700		TRIDC2AG017740	TRIDC2BG021500	TuG1812S0000432300.01	evm.TU.Contig16.57	AT3G14620;AT3G61880;AT1G13710;	CYP72A8;CYP78A9;CYP78A5;	;syringetin biosynthesis;flavonol biosynthesis;leucopelargonidin and leucocyanidin biosynthesis;leucodelphinidin biosynthesis;luteolin biosynthesis;;syringetin biosynthesis;flavonol biosynthesis;leucopelargonidin and leucocyanidin biosynthesis;leucodelphinidin biosynthesis;luteolin biosynthesis;;	LOC_Os07g45000		cytochrome P450, putative, expressed;	;
CYP728	CYP728A5	TraesCS2A02G256600,TraesCS3A02G375000	TraesCS3B02G407200	TraesCS3D02G367500,TraesCS2D02G266200		TRIDC2AG036000,TRIDC3AG053750	TRIDC2BG041490,TRIDC3BG060410		evm.TU.Contig17.170,evm.TU.Contig12.170	AT5G36110;AT2G42850;	CYP716A1;CYP718;	;;	LOC_Os09g21260		cytochrome P450 domain containing protein, expressed;	;
	CYP728B3	TraesCS2A02G439800,TraesCS2A02G221400,TraesCS6A02G380600	TraesCS6B02G419600,TraesCS6B02G419900,TraesCS4B02G382300,TraesCS2B02G461700	TraesCS2D02G227200,TraesCS6D02G365400,TraesCS6D02G365600,TraesCS5D02G269600,TraesCS2D02G439100	TraesCSU02G216400	TRIDC2AG029490,TRIDC2AG063200,TRIDC6AG056680	TRIDC2BG067210,TRIDC4BG062580,TRIDC6BG066230,TRIDC6BG066290	TuG1812G0100000027.01,TuG1812G0200002688.01,TuG1812G0200004907.01,TuG1812G0600004078.01	evm.TU.Contig234.56,evm.TU.Contig234.55,evm.TU.Contig2.755,evm.TU.Contig150.103,evm.TU.Contig150.104,evm.TU.Contig32.352,evm.TU.Contig3512.1	AT5G36110;AT5G36130;AT2G42850;	CYP716A1;Cytochrome P450 superfamily protein;CYP718;	;;;	LOC_Os07g33440,LOC_Os07g30950	,	cytochrome P450, putative, expressed;;	;;
	CYP728C13	TraesCS4A02G012600	TraesCS4B02G291700	TraesCS4D02G290400		TRIDC4AG001650	TRIDC4BG049980	TuG1812S0002076600.01	evm.TU.Contig37.297	AT5G36110;	CYP716A1;	;	LOC_Os07g33580		cytochrome P450, putative, expressed;	;
CYP729	CYP729A18	TraesCS7A02G505000,TraesCS6A02G106500,TraesCS5A02G037600,TraesCS2A02G064400	TraesCS5B02G038900,TraesCS5B02G039200,TraesCS2B02G076700	TraesCS7D02G101000,TraesCS5D02G045200,TraesCS7D02G101200,TraesCS2D02G062800,TraesCS7D02G492600,TraesCS5D02G004900	TraesCSU02G085000,TraesCSU02G098800	TRIDC2AG007100,TRIDC5AG005770,TRIDC7AG070730	TRIDC2BG008260,TRIDC5BG006520,TRIDC7BG065290	TuG1812G0200000648.01,TuG1812G0500000460.01,TuG1812G0600001083.01,TuG1812G0700005420.01	evm.TU.Contig96_1_1.24,evm.TU.Contig310.65,evm.TU.Contig181.132,evm.TU.Contig329.70,evm.TU.Contig193.116,evm.TU.Contig193.118,evm.TU.Contig233.98	AT1G05160;AT2G32440;AT2G42850;	CYP88A3;CYP88A4;CYP718;	GA<sub>12</sub> biosynthesis;;GA<sub>12</sub> biosynthesis;;;	LOC_Os10g23180		cytochrome P450, putative, expressed;	;
	CYP729A21									AT2G32440;	CYP88A4;	GA<sub>12</sub> biosynthesis;;	LOC_Os10g23180		cytochrome P450, putative, expressed;	;
CYP733	CYP733A1	TraesCS4A02G355800,TraesCS1A02G197100	TraesCS1B02G211700,TraesCS5B02G516300	TraesCS2D02G118800,TraesCS5D02G516400,TraesCS1D02G200600		TRIDC1AG029930,TRIDC4AG053210	TRIDC1BG035410,TRIDC5BG077050	TuG1812G0100002356.01,TuG1812G0400003660.01	evm.TU.Contig269.50,evm.TU.Contig124.97,evm.TU.Contig26.381,evm.TU.Contig26.382,evm.TU.Contig26.378	AT1G19630;	CYP722A1;	phaseic acid biosynthesis;;	LOC_Os03g61980,LOC_Os05g01120	,	cytochrome P450, putative, expressed;cytochrome P450, putative, expressed;	;;
CYP734	CYP734A2	TraesCS6A02G177300	TraesCS6B02G207300	TraesCS6D02G166900		TRIDC6AG025750	TRIDC6BG031990	TuG1812G0600001915.01	evm.TU.Contig21.224	AT2G26710;	CYP72B1;	brassinosteroids inactivation;;	LOC_Os02g11020	CYP734A2	cytochrome P450 monooxygenase;	CYP734As 是具有多功能 、多底物的酶，通过直接灭活栗甾酮(CS)或者通过降低油菜素内酯前体的水平抑制栗CS的生物合成，来调控内源具有生物活性的油菜素内酯含量（Sakamoto et al. 2011）。;
	CYP734A28v1	TraesCS3A02G127700,TraesCS7A02G373100	TraesCS7B02G254100,TraesCS3B02G146900	TraesCS7D02G350000,TraesCS3D02G128700		TRIDC3AG015890	TRIDC3BG020750,TRIDC7BG041740	TuG1812G0600004049.01	evm.TU.Contig209.51,evm.TU.Contig3.499	AT2G26710;	CYP72B1;	brassinosteroids inactivation;;	LOC_Os06g39880,LOC_Os01g29150	CYP734A4,CYP734A6	cytochrome P450 monooxygenase;cytochrome P450 monooxygenase;	CYP734A4在体内油菜素内酯稳态的调控中发挥作用（Qian et al. 2017）。CYP734As是具有多功能、多底物的酶，通过直接灭活栗甾酮(CS)或者通过降低油菜素内酯前体的水平抑制CS的生物合成，来调控内源具有生物活性的油菜素内酯含量（Sakamoto et al. 2011）。;CYP734As 是具有多功能 、多底物的酶，通过直接灭活栗甾酮(CS)或者通过降低油菜素内酯前体的水平抑制栗CS的生物合成，来调控内源具有生物活性的油菜素内酯含量（Sakamoto et al. 2011）。;
	CYP734A4					TRIDC7AG052150				AT2G26710;	CYP72B1;	brassinosteroids inactivation;;	LOC_Os06g39880	CYP734A4	cytochrome P450 monooxygenase	CYP734A4在体内油菜素内酯稳态的调控中发挥作用（Qian et al. 2017）。CYP734As是具有多功能、多底物的酶，通过直接灭活栗甾酮(CS)或者通过降低油菜素内酯前体的水平抑制CS的生物合成，来调控内源具有生物活性的油菜素内酯含量（Sakamoto et al. 2011）。;CYP734A4的表达受到外源油菜素内酯的诱导（Sakamoto et al. 2011）。CYP734As 是具有多功能 、多底物的酶，通过直接灭活栗甾酮(CS)或者通过降低油菜素内酯前体的水平抑制栗CS的生物合成，来调控内源具有生物活性的油菜素内酯含量（Sakamoto et al. 2011）。;
	CYP734A5	TraesCS2A02G139900	TraesCS2B02G163900	TraesCS2D02G142600		TRIDC2AG017420	TRIDC2BG020980	TuG1812G0200001458.01	evm.TU.Contig16.9	AT2G26710;	CYP72B1;	brassinosteroids inactivation;;	LOC_Os07g45290	CYP734A5	cytochrome P450 monooxygenase;	CYP734As 是具有多功能 、多底物的酶，通过直接灭活栗甾酮(CS)或者通过降低油菜素内酯前体的水平抑制栗CS的生物合成，来调控内源具有生物活性的油菜素内酯含量（Sakamoto et al. 2011）。;
CYP735	CYP735A30	TraesCS7A02G522100,TraesCS7A02G324300	TraesCS7B02G438600,TraesCS7B02G439300,TraesCS6B02G169800,TraesCS7B02G224900	TraesCS7D02G320600,TraesCS6D02G130900,TraesCS7D02G511500		TRIDC7AG045410,TRIDC7AG073190	TRIDC6BG025340,TRIDC7BG037370	TuG1812G0700003627.01,TuG1812G0700005616.01,TuG1812G0700005615.01	evm.TU.Contig14.198,evm.TU.Contig102_2.108,evm.TU.Contig216.4	AT3G48310;AT5G38450;AT4G13310;AT5G24950;AT3G48280;AT3G48320;	CYP71A22;CYP735A1;CYP71A20;CYP71A15;CYP71A25;CYP71A21;	linear furanocoumarin biosynthesis;;<i>trans</i>-zeatin biosynthesis;;linear furanocoumarin biosynthesis;;linear furanocoumarin biosynthesis;;linear furanocoumarin biosynthesis;;linear furanocoumarin biosynthesis;;	LOC_Os06g43520,LOC_Os08g33300	,	;cytochrome P450 72A1, putative, expressed;	;;
	CYP735A4	TraesCS5A02G204300	TraesCS5B02G203900	TraesCS5D02G211800		TRIDC5AG032950	TRIDC5BG034960	TuG1812S0002766200.01	evm.TU.Contig7_1_2.272	AT5G38450;AT1G67110;	CYP735A1;CYP735A2;	<i>trans</i>-zeatin biosynthesis;;<i>trans</i>-zeatin biosynthesis;;	LOC_Os09g23820		cytochrome P450 72A1, putative, expressed;	;

## Sheet: A-type_count
Family	Subfamily	CS_A_gene	CS_B_gene	CS_D_gene	CS_Un_gene	AABB_A_gene	AABB_B_gene	AA_gene	DD_gene
CYP71	CYP71AA8	3	3	3	0	3	2	2	3
	CYP71AB4	3	1	2	1	3	1	5	3
	CYP71AB8	0	2	1	0	0	0	0	1
	CYP71AF5	1	5	3	0	2	2	0	3
	CYP71AF6	0	0	0	0	0	0	1	0
	CYP71AF7	3	0	1	1	1	1	2	3
	CYP71AK2	3	4	5	0	2	3	4	3
	CYP71AM1	3	1	4	0	2	1	5	4
	CYP71AM3	1	0	0	0	0	0	2	1
	CYP71AM5	0	0	1	1	1	0	0	1
	CYP71BU3	3	3	4	1	3	1	3	5
	CYP71BU8P	0	0	0	0	0	0	0	1
	CYP71C10	5	14	6	5	3	5	6	4
	CYP71C101	1	0	2	0	2	2	1	3
	CYP71C102	1	3	2	1	1	3	1	3
	CYP71C11	4	4	3	0	2	2	3	3
	CYP71C2v2	0	1	1	0	1	0	1	1
	CYP71C34	3	0	2	3	2	1	2	0
	CYP71C52	1	2	2	0	1	2	1	3
	CYP71C6v1	0	0	1	0	0	0	0	1
	CYP71C6v2	1	0	0	0	1	0	1	0
	CYP71C6v3	0	1	0	0	0	1	0	0
	CYP71C77	0	0	0	0	1	2	0	0
	CYP71C7v1	0	0	1	0	0	0	0	1
	CYP71C7v3	1	1	0	0	1	1	1	0
	CYP71C83	0	0	2	1	0	0	1	2
	CYP71C84	2	4	2	0	2	2	1	1
	CYP71C8v1	0	2	0	0	0	1	0	0
	CYP71C8v3	1	1	1	0	1	1	1	1
	CYP71C94	2	0	0	0	0	0	1	0
	CYP71C9v2	0	1	0	0	0	0	0	0
	CYP71C9v3	1	0	1	0	0	0	1	1
	CYP71D220	1	2	1	0	0	0	0	1
	CYP71E12	4	2	2	4	4	2	2	2
	CYP71E14	1	0	1	1	2	0	1	1
	CYP71E2	3	7	4	0	0	0	2	0
	CYP71E5	1	1	0	1	0	1	1	0
	CYP71E6	2	1	2	0	2	1	5	1
	CYP71E9	7	6	4	0	4	7	5	2
	CYP71F1	5	8	9	2	1	9	5	4
	CYP71F10	1	2	3	2	0	3	1	2
	CYP71F12	0	0	0	0	0	0	1	0
	CYP71F3	2	2	0	0	1	1	2	0
	CYP71F4	0	0	0	0	1	0	0	0
	CYP71F6	3	4	6	2	2	3	5	1
	CYP71F8	3	8	6	1	4	4	5	1
	CYP71K10	2	3	3	0	2	4	3	2
	CYP71K17	2	1	1	0	1	1	1	1
	CYP71K18	1	2	2	0	2	1	2	2
	CYP71K20	3	5	2	0	3	5	2	1
	CYP71K21	1	2	2	0	1	3	1	2
	CYP71K22	1	1	0	0	1	1	0	1
	CYP71K24	0	1	1	0	0	3	0	0
	CYP71K8	0	3	0	0	0	0	0	0
	CYP71L1	2	1	0	2	1	0	2	2
	CYP71M1v1	1	2	1	0	1	1	1	1
	CYP71M3	1	0	0	0	1	0	1	1
	CYP71P1	2	3	1	1	2	2	2	2
	CYP71P3a	0	0	0	0	0	0	0	1
	CYP71Q5	1	1	1	0	1	0	1	1
	CYP71R4	0	0	0	1	0	0	2	0
	CYP71R7	3	3	4	0	3	3	2	1
	CYP71S4	1	1	1	0	1	1	1	1
	CYP71T20	6	6	7	0	7	7	8	7
	CYP71U4v2	6	2	3	0	3	0	4	3
	CYP71V11	1	1	1	0	1	1	0	1
	CYP71V15	3	4	4	0	4	6	2	3
	CYP71V9v1	3	1	1	0	3	1	4	2
	CYP71W1	2	2	2	0	2	2	2	1
	CYP71W8	3	2	3	0	2	2	5	3
	CYP71X18	7	3	7	0	5	3	5	6
	CYP71X20	2	3	0	2	1	1	3	2
	CYP71X4	1	1	1	0	1	1	0	1
	CYP71X5	1	3	1	0	1	2	1	1
	CYP71X6P	1	1	0	0	1	2	1	0
	CYP71Y11	1	3	6	0	2	2	2	6
	CYP71Y12	9	6	4	0	7	13	6	5
	CYP71Y13	2	2	2	0	2	1	2	2
CYP73	CYP73A17	1	1	1	0	1	1	1	1
	CYP73A34	1	1	0	1	1	1	1	1
	CYP73A39	1	2	2	0	1	2	1	2
	CYP73A93	1	2	2	0	1	2	1	2
CYP75	CYP75A11	5	5	3	0	5	4	5	5
	CYP75A49	0	0	2	0	1	0	1	2
	CYP75B11	1	2	2	0	1	1	1	2
	CYP75B3	1	0	1	0	1	0	1	1
	CYP75B51	0	2	0	0	0	2	0	0
	CYP75B54	1	0	1	0	1	1	0	1
	CYP75B75	1	0	0	0	0	0	0	0
CYP76	CYP76AS1	1	1	2	0	0	1	1	1
	CYP76H	3	1	1	0	1	0	1	0
	CYP76H1	2	2	1	0	1	2	2	2
	CYP76H20	1	2	2	0	1	1	3	2
	CYP76H21	5	5	5	0	5	2	6	4
	CYP76H23	2	0	1	0	0	3	1	3
	CYP76H3	2	0	1	0	2	0	1	1
	CYP76H6	0	1	1	0	2	2	2	1
	CYP76K1	1	1	1	0	1	1	1	1
	CYP76L1	1	1	1	0	1	1	1	1
	CYP76L2P	1	1	2	0	1	1	1	1
	CYP76M13	1	2	0	0	0	1	0	2
	CYP76M2	1	2	4	0	1	2	1	8
	CYP76M9	5	0	1	0	4	0	2	1
	CYP76P3	1	1	2	0	1	1	0	2
	CYP76Q2	1	1	1	0	1	1	1	1
	CYP76V1	1	0	1	0	1	0	1	1
CYP77	CYP77A18	2	3	2	0	2	4	2	2
CYP78	CYP78A133	1	1	1	0	1	1	1	1
	CYP78A16	3	3	3	0	3	3	2	3
CYP79	CYP79A1	9	9	13	4	9	10	4	0
	CYP79A14	1	0	0	0	0	0	0	0
	CYP79A41	6	9	5	6	6	5	9	0
	CYP79A7	1	2	1	0	1	1	1	1
CYP81	CYP81A10v4	5	4	3	0	5	4	4	2
	CYP81A10v5	1	0	0	0	0	1	0	0
	CYP81A10v6	0	0	0	0	0	0	0	2
	CYP81A31	1	1	1	0	1	1	2	1
	CYP81A32	1	0	0	0	0	0	0	0
	CYP81A33	3	2	3	0	2	2	2	3
	CYP81L1	2	2	4	0	2	2	2	3
	CYP81L5	0	0	0	0	0	0	1	0
	CYP81L7	0	1	0	0	0	1	0	1
	CYP81N1	0	0	0	0	0	1	0	1
	CYP81N2	4	2	4	0	5	1	4	5
	CYP81N6	2	1	1	0	1	1	2	3
	CYP81P1	1	1	0	0	1	1	2	0
	CYP81P2	0	1	2	0	0	1	0	2
CYP84	CYP84A10	0	1	1	0	0	1	0	1
	CYP84A11	1	0	0	0	1	0	1	0
	CYP84A33v2	0	0	0	0	0	1	0	0
	CYP84A43P	0	3	1	0	1	1	0	2
	CYP84A5	4	4	4	0	3	4	4	4
	CYP84A55	5	2	4	0	2	2	4	4
CYP89	CYP89B21	0	1	0	0	0	1	1	0
	CYP89B3	2	2	5	1	3	4	3	6
	CYP89B4	1	1	1	0	1	1	1	1
	CYP89C7	0	1	1	2	1	1	1	1
	CYP89D1	4	3	3	0	3	2	2	3
	CYP89E1	1	0	0	0	1	0	2	0
	CYP89E7	3	5	4	0	3	3	3	4
	CYP89H2	0	1	0	0	0	1	0	0
	CYP89J1	1	7	1	0	2	3	2	2
	CYP89J2	2	2	1	0	2	2	2	3
	CYP89J5	0	0	1	0	0	1	0	1
CYP92	CYP92A12	1	0	3	0	0	0	1	4
	CYP92A15	1	1	0	0	1	1	1	0
	CYP92A44	2	2	2	0	2	2	3	3
	CYP92A67	0	0	1	0	0	0	0	0
	CYP92A71	2	3	2	0	1	3	2	2
	CYP92C6	1	1	1	0	1	2	0	1
CYP93	CYP93G1	3	3	3	0	3	2	4	5
	CYP93G2	0	0	0	0	0	1	0	1
CYP98	CYP98A11	0	1	0	0	0	0	0	0
	CYP98A12	0	0	0	0	0	0	0	1
	CYP98A40	0	0	0	0	0	0	0	4
	CYP98A41P	3	3	2	2	3	2	3	6
CYP99	CYP99A31	5	5	8	0	5	5	4	9
	CYP99A7	0	0	1	1	0	0	0	1
	CYP99A8	3	1	5	2	2	2	3	3
CYP701	CYP701A13	1	3	1	0	1	3	1	1
	CYP701A27	1	2	1	0	1	2	1	2
	CYP701A28	1	0	0	0	1	0	1	0
CYP703	CYP703A3	1	1	1	0	1	1	1	1
CYP723	CYP723A1	8	10	5	2	4	3	8	5
	CYP723A2	0	0	1	0	0	0	0	1
	CYP723A8	1	3	0	0	0	1	2	1
	CYP723A9	3	0	0	1	2	0	0	1
Total		291	315	297	55	244	265	283	292

## Sheet: non-A-type_count
Family	Subfamily	CS_A_gene	CS_B_gene	CS_D_gene	CS_Un_gene	AABB_A_gene	AABB_B_gene	AA_gene	DD_gene
CYP51	CYP51G1	1	1	1	0	1	1	1	1
	CYP51G3	4	4	3	0	5	3	9	6
	CYP51H10	1	3	2	0	0	1	0	4
	CYP51H13	3	1	3	0	3	1	3	3
	CYP51H14	1	0	2	0	1	0	1	2
	CYP51H16	3	8	3	1	2	6	5	5
	CYP51H17P	0	1	1	0	0	0	0	1
	CYP51H20	1	2	0	1	1	0	0	1
	CYP51H5	1	1	1	0	1	1	1	1
CYP72	CYP72A156	1	2	2	0	1	2	1	2
	CYP72A157	1	1	1	0	1	1	1	1
	CYP72A160	3	3	3	0	2	2	3	3
	CYP72A161	1	3	2	0	1	3	2	2
	CYP72A162	3	2	2	0	4	2	4	3
	CYP72A166	1	1	1	0	1	1	1	1
	CYP72A167	1	1	1	0	1	1	2	1
	CYP72A168	1	2	0	0	0	4	0	0
	CYP72A169	2	4	1	0	2	1	4	1
	CYP72A170	1	0	1	0	1	1	1	1
	CYP72A286	1	1	1	0	1	1	1	1
	CYP72A288	2	2	5	0	0	1	3	4
	CYP72A289	0	1	0	0	0	1	0	1
	CYP72A39	1	2	1	0	1	2	1	1
	CYP72A6v1	1	0	0	0	1	1	1	0
CYP74	CYP74A1	1	1	1	0	1	1	1	2
	CYP74A3	1	1	1	0	1	1	1	1
	CYP74A4	1	1	1	0	1	1	0	1
	CYP74E4	1	1	1	0	1	1	1	1
	CYP74F3	1	1	1	0	0	1	1	1
CYP85	CYP85A1	4	5	5	0	4	3	4	2
CYP86	CYP86A35	1	1	1	0	1	1	0	1
	CYP86A5	1	2	1	0	1	2	0	1
	CYP86A6	1	0	0	0	1	0	0	0
	CYP86A79v1	1	1	1	0	1	1	0	1
	CYP86B3	1	1	2	0	1	1	1	2
	CYP86E2	0	0	1	0	0	0	0	1
CYP87	CYP87A4	1	1	1	0	1	0	1	1
	CYP87A6	4	4	3	1	4	4	4	4
	CYP87B11P	3	4	1	1	0	2	3	2
	CYP87B13	0	0	0	0	0	0	1	0
	CYP87C7	1	4	3	0	1	2	5	3
	CYP87C8	1	1	0	0	1	1	0	1
CYP88	CYP88A15	2	0	1	0	2	0	0	1
CYP90	CYP90A28	1	1	1	0	1	1	1	1
	CYP90B2	2	2	3	0	2	2	2	3
	CYP90D2	1	1	1	0	1	1	2	1
CYP94	CYP94C46	6	6	5	0	5	6	2	3
	CYP94D15	0	0	0	0	0	1	0	0
	CYP94D29	2	1	2	0	2	1	1	2
	CYP94D30P	1	0	1	0	0	1	1	1
	CYP94D31	1	1	2	0	0	1	1	2
	CYP94D33	3	2	3	0	3	3	2	5
	CYP94D48	4	5	4	0	5	4	4	3
	CYP94E8	0	0	0	0	0	0	0	1
CYP96	CYP96B13	7	0	2	0	2	0	5	1
	CYP96B14	0	0	1	0	0	0	0	0
	CYP96B16	2	2	1	0	0	1	2	0
	CYP96B19	3	1	1	0	3	1	3	2
	CYP96B20	0	1	1	1	1	1	1	1
	CYP96B22	6	19	7	11	5	8	10	4
	CYP96B3	0	0	1	0	0	0	1	4
	CYP96B5	4	8	4	0	4	6	2	1
	CYP96B6	5	0	2	1	1	0	1	2
	CYP96D1	1	1	2	0	0	0	2	2
	CYP96D2	1	1	1	0	1	1	0	1
	CYP96E1	3	2	4	0	2	2	3	4
CYP97	CYP97A4	2	2	2	0	1	2	2	2
	CYP97B4	1	1	1	0	1	1	1	1
	CYP97C2	1	1	1	0	1	1	0	1
CYP704	CYP704A3	4	5	4	0	4	3	4	4
	CYP704A41	3	0	1	0	2	0	1	1
	CYP704A44	2	0	1	1	2	0	2	0
	CYP704A89	3	3	3	0	2	2	2	3
	CYP704B12v1	1	1	1	0	1	1	1	1
CYP707	CYP707A5	1	1	1	0	1	1	1	1
	CYP707A88	1	1	1	0	1	1	1	1
CYP709	CYP709C1	0	0	0	0	0	0	0	1
	CYP709C18	0	1	0	0	0	0	0	0
	CYP709C19	1	1	1	0	1	1	1	1
	CYP709C2	4	2	3	0	1	2	5	4
	CYP709C3v1	1	1	0	0	1	0	1	0
	CYP709C3v2	2	3	6	0	2	3	2	7
	CYP709E4	1	2	1	0	1	2	0	1
	CYP709E7	1	1	1	0	1	1	1	1
	CYP709H1	3	1	1	0	1	1	3	1
	CYP709J1	4	8	2	3	1	4	2	2
CYP710	CYP710A8	2	4	1	1	3	4	2	2
CYP711	CYP711A29	1	1	1	0	1	1	1	1
	CYP711A31	1	2	2	2	1	2	0	1
	CYP711A4	1	0	0	0	1	0	2	0
	CYP711A5	1	1	1	0	1	1	0	1
	CYP711A6	0	0	0	0	0	0	0	1
CYP714	CYP714B1	1	1	1	0	1	1	1	1
	CYP714B7	1	1	1	0	1	1	1	1
	CYP714C2	1	1	1	0	1	1	1	1
	CYP714C4	1	1	1	0	1	1	1	1
	CYP714C5	0	1	1	0	1	1	1	1
	CYP714C7	1	1	1	0	0	0	1	1
	CYP714D1	1	2	2	0	1	2	1	2
CYP715	CYP715B1	1	1	1	0	1	1	0	1
CYP721	CYP721B1	3	2	2	0	1	0	2	1
	CYP721B5	1	1	1	0	1	1	1	0
CYP724	CYP724B1	1	1	1	0	1	1	1	1
CYP727	CYP727A2	1	1	1	0	1	1	1	1
CYP728	CYP728A5	2	1	2	0	2	2	0	2
	CYP728B3	3	4	5	1	3	4	4	7
	CYP728C13	1	1	1	0	1	1	1	1
CYP729	CYP729A18	4	3	6	2	3	3	4	7
	CYP729A21	0	1	0	0	0	0	0	0
CYP733	CYP733A1	2	2	3	0	2	2	2	5
CYP734	CYP734A2	1	1	1	0	1	1	1	1
	CYP734A28v1	2	2	2	0	1	2	1	2
	CYP734A4	0	0	0	0	1	0	0	0
	CYP734A5	1	1	1	0	1	1	1	1
CYP735	CYP735A30	2	4	3	0	2	2	3	3
	CYP735A4	1	1	1	0	1	1	1	1
Total		188	207	186	27	152	164	179	197
