# Supplementary material for: WheatCENet: A Database for Comparative Co-expression Networks Analysis of Allohexaploid Wheat and Its Progenitors
Source: Genomics Proteomics Bioinformatics. 2022 Jun 1;21(2):324–36. doi: 10.1016/j.gpb.2022.04.007 (PMC10626052; doi:10.1016/j.gpb.2022.04.007)
Supplement: Supplementary Figure 6 [file mmc12.zip]

Archive with 1 entries (1 files):
- Figure S6_2022-5-24.png
